# Supplementary material for: The N-Terminal Region of Fibrillin-1 Mediates a Bipartite Interaction with LTBP1
Source: Structure. 2017 Aug 1;25(8):1208–1221.e5. doi: 10.1016/j.str.2017.06.003 (PMC5548924; doi:10.1016/j.str.2017.06.003)
Supplement: Data S1. PDB Model of the LTBP1-FBN1 Complex Produced by Splicing Together the Two Highest Scoring HADDOCK Models, Related to Figure 8 [file mmc2.zip]

Archive with 1 entries (1 files):
- LTBP-fbn-complex-splicedtogether.pdb
