# Supplementary material for: The N-Terminal Region of Fibrillin-1 Mediates a Bipartite Interaction with LTBP1
Source: Structure. 2017 Aug 1;25(8):1208–1221.e5. doi: 10.1016/j.str.2017.06.003 (PMC5548924; doi:10.1016/j.str.2017.06.003)
Supplement: Data S1. PDB Model of the LTBP1-FBN1 Complex Produced by Splicing Together the Two Highest Scoring HADDOCK Models, Related to Figure 8 [file mmc2.zip › LTBP-fbn-complex-splicedtogether.pdb]

Data S1. Related to Figure 8. PDB model of the LTBP1-FBN1 complex produced by splicing together the two highest scoring HADDOCK models.

!Fbn-E2E3
ATOM      1  N   CYS A 119     -58.544   9.349  12.496  1.00 10.00      A    N  
ATOM      2  CA  CYS A 119     -58.383   8.808  11.153  1.00 10.00      A    C  
ATOM      3  C   CYS A 119     -58.881   7.367  11.080  1.00 10.00      A    C  
ATOM      4  O   CYS A 119     -59.107   6.725  12.113  1.00 10.00      A    O  
ATOM      5  CB  CYS A 119     -56.923   8.899  10.694  1.00 10.00      A    C  
ATOM      6  SG  CYS A 119     -55.740   7.975  11.729  1.00 10.00      A    S  
ATOM      7  N   ASN A 120     -59.061   6.872   9.859  1.00 10.00      A    N  
ATOM      8  CA  ASN A 120     -59.539   5.510   9.637  1.00 10.00      A    C  
ATOM      9  C   ASN A 120     -58.445   4.624   9.040  1.00 10.00      A    C  
ATOM     10  O   ASN A 120     -58.470   3.399   9.190  1.00 10.00      A    O  
ATOM     11  CB  ASN A 120     -60.766   5.538   8.713  1.00 10.00      A    C  
ATOM     12  CG  ASN A 120     -61.392   4.172   8.493  1.00 10.00      A    C  
ATOM     13  ND2 ASN A 120     -62.345   3.813   9.340  1.00 10.00      A    N  
ATOM     14  OD1 ASN A 120     -61.034   3.455   7.559  1.00 10.00      A    O  
ATOM     15  N   ILE A 121     -57.479   5.246   8.375  1.00 10.00      A    N  
ATOM     16  CA  ILE A 121     -56.384   4.512   7.748  1.00 10.00      A    C  
ATOM     17  C   ILE A 121     -55.278   4.178   8.750  1.00 10.00      A    C  
ATOM     18  O   ILE A 121     -55.350   4.554   9.919  1.00 10.00      A    O  
ATOM     19  CB  ILE A 121     -55.781   5.269   6.537  1.00 10.00      A    C  
ATOM     20  CG1 ILE A 121     -55.028   6.540   6.968  1.00 10.00      A    C  
ATOM     21  CG2 ILE A 121     -56.852   5.580   5.499  1.00 10.00      A    C  
ATOM     22  CD1 ILE A 121     -55.907   7.749   7.211  1.00 10.00      A    C  
ATOM     23  N   ARG A 122     -54.260   3.466   8.286  1.00 10.00      A    N  
ATOM     24  CA  ARG A 122     -53.144   3.085   9.139  1.00 10.00      A    C  
ATOM     25  C   ARG A 122     -51.843   3.681   8.612  1.00 10.00      A    C  
ATOM     26  O   ARG A 122     -51.644   3.787   7.399  1.00 10.00      A    O  
ATOM     27  CB  ARG A 122     -53.035   1.559   9.291  1.00 10.00      A    C  
ATOM     28  CG  ARG A 122     -52.303   0.835   8.165  1.00 10.00      A    C  
ATOM     29  CD  ARG A 122     -53.143   0.761   6.900  1.00 10.00      A    C  
ATOM     30  NE  ARG A 122     -54.465   0.204   7.161  1.00 10.00      A    N  
ATOM     31  CZ  ARG A 122     -55.570   0.560   6.508  1.00 10.00      A    C  
ATOM     32  NH1 ARG A 122     -55.513   1.478   5.548  1.00 10.00      A    N1+
ATOM     33  NH2 ARG A 122     -56.730  -0.001   6.818  1.00 10.00      A    N  
ATOM     34  N   CYS A 123     -50.973   4.078   9.523  1.00 10.00      A    N  
ATOM     35  CA  CYS A 123     -49.700   4.673   9.152  1.00 10.00      A    C  
ATOM     36  C   CYS A 123     -48.544   4.015   9.892  1.00 10.00      A    C  
ATOM     37  O   CYS A 123     -48.610   3.806  11.103  1.00 10.00      A    O  
ATOM     38  CB  CYS A 123     -49.719   6.166   9.459  1.00 10.00      A    C  
ATOM     39  SG  CYS A 123     -50.904   7.119   8.462  1.00 10.00      A    S  
ATOM     40  N   MET A 124     -47.489   3.685   9.157  1.00 10.00      A    N  
ATOM     41  CA  MET A 124     -46.313   3.058   9.745  1.00 10.00      A    C  
ATOM     42  C   MET A 124     -45.046   3.669   9.164  1.00 10.00      A    C  
ATOM     43  O   MET A 124     -45.119   4.542   8.296  1.00 10.00      A    O  
ATOM     44  CB  MET A 124     -46.318   1.545   9.500  1.00 10.00      A    C  
ATOM     45  CG  MET A 124     -47.147   0.742  10.494  1.00 10.00      A    C  
ATOM     46  SD  MET A 124     -48.875   0.556   9.997  1.00 10.00      A    S  
ATOM     47  CE  MET A 124     -48.695  -0.320   8.443  1.00 10.00      A    C  
ATOM     48  N   ASN A 125     -43.897   3.229   9.672  1.00 10.00      A    N  
ATOM     49  CA  ASN A 125     -42.590   3.704   9.208  1.00 10.00      A    C  
ATOM     50  C   ASN A 125     -42.413   5.207   9.416  1.00 10.00      A    C  
ATOM     51  O   ASN A 125     -41.652   5.861   8.704  1.00 10.00      A    O  
ATOM     52  CB  ASN A 125     -42.349   3.327   7.742  1.00 10.00      A    C  
ATOM     53  CG  ASN A 125     -42.060   1.848   7.546  1.00 10.00      A    C  
ATOM     54  ND2 ASN A 125     -40.822   1.517   7.218  1.00 10.00      A    N  
ATOM     55  OD1 ASN A 125     -42.952   1.009   7.680  1.00 10.00      A    O  
ATOM     56  N   GLY A 126     -43.119   5.749  10.400  1.00 10.00      A    N  
ATOM     57  CA  GLY A 126     -43.023   7.167  10.690  1.00 10.00      A    C  
ATOM     58  C   GLY A 126     -44.163   7.963  10.088  1.00 10.00      A    C  
ATOM     59  O   GLY A 126     -44.163   9.195  10.134  1.00 10.00      A    O  
ATOM     60  N   GLY A 127     -45.132   7.263   9.518  1.00 10.00      A    N  
ATOM     61  CA  GLY A 127     -46.270   7.922   8.912  1.00 10.00      A    C  
ATOM     62  C   GLY A 127     -47.173   8.596   9.930  1.00 10.00      A    C  
ATOM     63  O   GLY A 127     -47.492   8.020  10.972  1.00 10.00      A    O  
ATOM     64  N   SER A 128     -47.583   9.818   9.631  1.00 10.00      A    N  
ATOM     65  CA  SER A 128     -48.461  10.573  10.508  1.00 10.00      A    C  
ATOM     66  C   SER A 128     -49.904  10.469  10.019  1.00 10.00      A    C  
ATOM     67  O   SER A 128     -50.242  10.961   8.939  1.00 10.00      A    O  
ATOM     68  CB  SER A 128     -48.022  12.036  10.545  1.00 10.00      A    C  
ATOM     69  OG  SER A 128     -46.611  12.139  10.425  1.00 10.00      A    O  
ATOM     70  N   CYS A 129     -50.749   9.825  10.812  1.00 10.00      A    N  
ATOM     71  CA  CYS A 129     -52.150   9.650  10.453  1.00 10.00      A    C  
ATOM     72  C   CYS A 129     -52.914  10.958  10.622  1.00 10.00      A    C  
ATOM     73  O   CYS A 129     -53.119  11.430  11.741  1.00 10.00      A    O  
ATOM     74  CB  CYS A 129     -52.786   8.547  11.304  1.00 10.00      A    C  
ATOM     75  SG  CYS A 129     -54.159   7.665  10.493  1.00 10.00      A    S  
ATOM     76  N   SER A 130     -53.301  11.562   9.503  1.00 10.00      A    N  
ATOM     77  CA  SER A 130     -54.047  12.814   9.515  1.00 10.00      A    C  
ATOM     78  C   SER A 130     -54.842  12.963   8.221  1.00 10.00      A    C  
ATOM     79  O   SER A 130     -54.306  12.730   7.137  1.00 10.00      A    O  
ATOM     80  CB  SER A 130     -53.098  14.007   9.683  1.00 10.00      A    C  
ATOM     81  OG  SER A 130     -52.408  13.948  10.922  1.00 10.00      A    O  
ATOM     82  N   ASP A 131     -56.113  13.346   8.347  1.00 10.00      A    N  
ATOM     83  CA  ASP A 131     -56.999  13.532   7.195  1.00 10.00      A    C  
ATOM     84  C   ASP A 131     -57.347  12.205   6.530  1.00 10.00      A    C  
ATOM     85  O   ASP A 131     -57.352  11.158   7.185  1.00 10.00      A    O  
ATOM     86  CB  ASP A 131     -56.416  14.520   6.178  1.00 10.00      A    C  
ATOM     87  CG  ASP A 131     -56.948  15.922   6.359  1.00 10.00      A    C  
ATOM     88  OD1 ASP A 131     -57.681  16.397   5.468  1.00 10.00      A    O  
ATOM     89  OD2 ASP A 131     -56.641  16.555   7.392  1.00 10.00      A    O1-
ATOM     90  N   ASP A 132     -57.650  12.250   5.236  1.00 10.00      A    N  
ATOM     91  CA  ASP A 132     -58.007  11.045   4.494  1.00 10.00      A    C  
ATOM     92  C   ASP A 132     -56.767  10.303   4.015  1.00 10.00      A    C  
ATOM     93  O   ASP A 132     -56.822   9.113   3.700  1.00 10.00      A    O  
ATOM     94  CB  ASP A 132     -58.925  11.377   3.314  1.00 10.00      A    C  
ATOM     95  CG  ASP A 132     -58.194  11.981   2.128  1.00 10.00      A    C  
ATOM     96  OD1 ASP A 132     -57.917  11.245   1.155  1.00 10.00      A    O  
ATOM     97  OD2 ASP A 132     -57.914  13.199   2.155  1.00 10.00      A    O1-
ATOM     98  N   HIS A 133     -55.653  11.010   3.961  1.00 10.00      A    N  
ATOM     99  CA  HIS A 133     -54.397  10.425   3.527  1.00 10.00      A    C  
ATOM    100  C   HIS A 133     -53.474  10.204   4.722  1.00 10.00      A    C  
ATOM    101  O   HIS A 133     -53.920  10.200   5.870  1.00 10.00      A    O  
ATOM    102  CB  HIS A 133     -53.720  11.319   2.476  1.00 10.00      A    C  
ATOM    103  CG  HIS A 133     -53.429  12.722   2.936  1.00 10.00      A    C  
ATOM    104  CD2 HIS A 133     -52.244  13.288   3.287  1.00 10.00      A    C  
ATOM    105  ND1 HIS A 133     -54.429  13.661   3.054  1.00 10.00      A    N  
ATOM    106  CE1 HIS A 133     -53.839  14.768   3.468  1.00 10.00      A    C  
ATOM    107  NE2 HIS A 133     -52.521  14.590   3.618  1.00 10.00      A    N  
ATOM    108  N   CYS A 134     -52.197  10.006   4.453  1.00 10.00      A    N  
ATOM    109  CA  CYS A 134     -51.226   9.804   5.511  1.00 10.00      A    C  
ATOM    110  C   CYS A 134     -49.966  10.599   5.216  1.00 10.00      A    C  
ATOM    111  O   CYS A 134     -49.484  10.618   4.084  1.00 10.00      A    O  
ATOM    112  CB  CYS A 134     -50.893   8.319   5.673  1.00 10.00      A    C  
ATOM    113  SG  CYS A 134     -49.737   7.962   7.036  1.00 10.00      A    S  
ATOM    114  N   LEU A 135     -49.447  11.272   6.225  1.00 10.00      A    N  
ATOM    115  CA  LEU A 135     -48.244  12.071   6.065  1.00 10.00      A    C  
ATOM    116  C   LEU A 135     -47.008  11.197   6.214  1.00 10.00      A    C  
ATOM    117  O   LEU A 135     -46.611  10.849   7.325  1.00 10.00      A    O  
ATOM    118  CB  LEU A 135     -48.223  13.212   7.083  1.00 10.00      A    C  
ATOM    119  CG  LEU A 135     -49.429  14.152   7.045  1.00 10.00      A    C  
ATOM    120  CD1 LEU A 135     -49.414  15.090   8.238  1.00 10.00      A    C  
ATOM    121  CD2 LEU A 135     -49.456  14.933   5.743  1.00 10.00      A    C  
ATOM    122  N   CYS A 136     -46.415  10.833   5.092  1.00 10.00      A    N  
ATOM    123  CA  CYS A 136     -45.236   9.983   5.091  1.00 10.00      A    C  
ATOM    124  C   CYS A 136     -43.995  10.754   5.521  1.00 10.00      A    C  
ATOM    125  O   CYS A 136     -43.979  11.985   5.502  1.00 10.00      A    O  
ATOM    126  CB  CYS A 136     -45.030   9.377   3.702  1.00 10.00      A    C  
ATOM    127  SG  CYS A 136     -46.496   8.532   3.019  1.00 10.00      A    S  
ATOM    128  N   GLN A 137     -42.961  10.024   5.921  1.00 10.00      A    N  
ATOM    129  CA  GLN A 137     -41.712  10.636   6.352  1.00 10.00      A    C  
ATOM    130  C   GLN A 137     -40.782  10.835   5.165  1.00 10.00      A    C  
ATOM    131  O   GLN A 137     -41.086  10.402   4.052  1.00 10.00      A    O  
ATOM    132  CB  GLN A 137     -41.026   9.769   7.405  1.00 10.00      A    C  
ATOM    133  CG  GLN A 137     -41.071  10.353   8.805  1.00 10.00      A    C  
ATOM    134  CD  GLN A 137     -40.083   9.696   9.744  1.00 10.00      A    C  
ATOM    135  NE2 GLN A 137     -40.402   9.694  11.025  1.00 10.00      A    N  
ATOM    136  OE1 GLN A 137     -39.036   9.201   9.321  1.00 10.00      A    O  
ATOM    137  N   LYS A 138     -39.662  11.500   5.409  1.00 10.00      A    N  
ATOM    138  CA  LYS A 138     -38.672  11.766   4.374  1.00 10.00      A    C  
ATOM    139  C   LYS A 138     -38.186  10.473   3.725  1.00 10.00      A    C  
ATOM    140  O   LYS A 138     -37.572   9.630   4.378  1.00 10.00      A    O  
ATOM    141  CB  LYS A 138     -37.486  12.526   4.974  1.00 10.00      A    C  
ATOM    142  CG  LYS A 138     -36.292  12.655   4.042  1.00 10.00      A    C  
ATOM    143  CD  LYS A 138     -35.037  13.054   4.802  1.00 10.00      A    C  
ATOM    144  CE  LYS A 138     -33.787  12.774   3.983  1.00 10.00      A    C  
ATOM    145  NZ  LYS A 138     -33.809  13.478   2.674  1.00 10.00      A    N1+
ATOM    146  N   GLY A 139     -38.479  10.317   2.443  1.00 10.00      A    N  
ATOM    147  CA  GLY A 139     -38.056   9.132   1.722  1.00 10.00      A    C  
ATOM    148  C   GLY A 139     -39.064   7.998   1.786  1.00 10.00      A    C  
ATOM    149  O   GLY A 139     -38.754   6.863   1.426  1.00 10.00      A    O  
ATOM    150  N   TYR A 140     -40.270   8.296   2.241  1.00 10.00      A    N  
ATOM    151  CA  TYR A 140     -41.311   7.287   2.343  1.00 10.00      A    C  
ATOM    152  C   TYR A 140     -42.532   7.672   1.531  1.00 10.00      A    C  
ATOM    153  O   TYR A 140     -42.919   8.839   1.497  1.00 10.00      A    O  
ATOM    154  CB  TYR A 140     -41.699   7.051   3.802  1.00 10.00      A    C  
ATOM    155  CG  TYR A 140     -40.849   6.009   4.484  1.00 10.00      A    C  
ATOM    156  CD1 TYR A 140     -39.969   6.350   5.501  1.00 10.00      A    C  
ATOM    157  CD2 TYR A 140     -40.922   4.679   4.099  1.00 10.00      A    C  
ATOM    158  CE1 TYR A 140     -39.184   5.389   6.113  1.00 10.00      A    C  
ATOM    159  CE2 TYR A 140     -40.146   3.714   4.704  1.00 10.00      A    C  
ATOM    160  CZ  TYR A 140     -39.278   4.073   5.709  1.00 10.00      A    C  
ATOM    161  OH  TYR A 140     -38.501   3.111   6.312  1.00 10.00      A    O  
ATOM    162  N   ILE A 141     -43.126   6.685   0.874  1.00 10.00      A    N  
ATOM    163  CA  ILE A 141     -44.315   6.899   0.057  1.00 10.00      A    C  
ATOM    164  C   ILE A 141     -45.347   5.803   0.322  1.00 10.00      A    C  
ATOM    165  O   ILE A 141     -45.164   4.982   1.223  1.00 10.00      A    O  
ATOM    166  CB  ILE A 141     -43.985   6.944  -1.451  1.00 10.00      A    C  
ATOM    167  CG1 ILE A 141     -43.152   5.726  -1.868  1.00 10.00      A    C  
ATOM    168  CG2 ILE A 141     -43.271   8.241  -1.815  1.00 10.00      A    C  
ATOM    169  CD1 ILE A 141     -42.932   5.617  -3.362  1.00 10.00      A    C  
ATOM    170  N   GLY A 142     -46.424   5.797  -0.453  1.00 10.00      A    N  
ATOM    171  CA  GLY A 142     -47.459   4.799  -0.280  1.00 10.00      A    C  
ATOM    172  C   GLY A 142     -48.636   5.326   0.515  1.00 10.00      A    C  
ATOM    173  O   GLY A 142     -48.626   6.474   0.959  1.00 10.00      A    O  
ATOM    174  N   THR A 143     -49.649   4.491   0.695  1.00 10.00      A    N  
ATOM    175  CA  THR A 143     -50.838   4.877   1.444  1.00 10.00      A    C  
ATOM    176  C   THR A 143     -50.618   4.644   2.941  1.00 10.00      A    C  
ATOM    177  O   THR A 143     -51.214   5.314   3.785  1.00 10.00      A    O  
ATOM    178  CB  THR A 143     -52.067   4.078   0.970  1.00 10.00      A    C  
ATOM    179  CG2 THR A 143     -53.353   4.779   1.378  1.00 10.00      A    C  
ATOM    180  OG1 THR A 143     -52.028   3.955  -0.463  1.00 10.00      A    O  
ATOM    181  N   HIS A 144     -49.758   3.683   3.254  1.00 10.00      A    N  
ATOM    182  CA  HIS A 144     -49.435   3.356   4.638  1.00 10.00      A    C  
ATOM    183  C   HIS A 144     -48.122   4.016   5.045  1.00 10.00      A    C  
ATOM    184  O   HIS A 144     -47.739   4.000   6.220  1.00 10.00      A    O  
ATOM    185  CB  HIS A 144     -49.364   1.834   4.835  1.00 10.00      A    C  
ATOM    186  CG  HIS A 144     -48.263   1.148   4.073  1.00 10.00      A    C  
ATOM    187  CD2 HIS A 144     -47.529   0.059   4.421  1.00 10.00      A    C  
ATOM    188  ND1 HIS A 144     -47.855   1.586   2.831  1.00 10.00      A    N  
ATOM    189  CE1 HIS A 144     -46.893   0.762   2.454  1.00 10.00      A    C  
ATOM    190  NE2 HIS A 144     -46.662  -0.172   3.385  1.00 10.00      A    N  
ATOM    191  N   CYS A 145     -47.439   4.585   4.050  1.00 10.00      A    N  
ATOM    192  CA  CYS A 145     -46.161   5.267   4.245  1.00 10.00      A    C  
ATOM    193  C   CYS A 145     -45.049   4.310   4.667  1.00 10.00      A    C  
ATOM    194  O   CYS A 145     -44.017   4.729   5.185  1.00 10.00      A    O  
ATOM    195  CB  CYS A 145     -46.293   6.438   5.219  1.00 10.00      A    C  
ATOM    196  SG  CYS A 145     -47.423   7.752   4.649  1.00 10.00      A    S  
ATOM    197  N   GLY A 146     -45.258   3.027   4.418  1.00 10.00      A    N  
ATOM    198  CA  GLY A 146     -44.267   2.032   4.776  1.00 10.00      A    C  
ATOM    199  C   GLY A 146     -43.449   1.591   3.580  1.00 10.00      A    C  
ATOM    200  O   GLY A 146     -42.754   0.576   3.632  1.00 10.00      A    O  
ATOM    201  N   GLN A 147     -43.537   2.354   2.499  1.00 10.00      A    N  
ATOM    202  CA  GLN A 147     -42.810   2.041   1.279  1.00 10.00      A    C  
ATOM    203  C   GLN A 147     -41.661   3.028   1.091  1.00 10.00      A    C  
ATOM    204  O   GLN A 147     -41.881   4.190   0.749  1.00 10.00      A    O  
ATOM    205  CB  GLN A 147     -43.764   2.092   0.080  1.00 10.00      A    C  
ATOM    206  CG  GLN A 147     -43.437   1.120  -1.047  1.00 10.00      A    C  
ATOM    207  CD  GLN A 147     -42.240   1.547  -1.874  1.00 10.00      A    C  
ATOM    208  NE2 GLN A 147     -41.077   1.001  -1.564  1.00 10.00      A    N  
ATOM    209  OE1 GLN A 147     -42.365   2.343  -2.804  1.00 10.00      A    O  
ATOM    210  N   PRO A 148     -40.422   2.585   1.339  1.00 10.00      A    N  
ATOM    211  CA  PRO A 148     -39.238   3.435   1.194  1.00 10.00      A    C  
ATOM    212  C   PRO A 148     -38.881   3.662  -0.270  1.00 10.00      A    C  
ATOM    213  O   PRO A 148     -38.714   2.710  -1.035  1.00 10.00      A    O  
ATOM    214  CB  PRO A 148     -38.140   2.633   1.892  1.00 10.00      A    C  
ATOM    215  CG  PRO A 148     -38.572   1.212   1.763  1.00 10.00      A    C  
ATOM    216  CD  PRO A 148     -40.077   1.223   1.785  1.00 10.00      A    C  
ATOM    217  N   VAL A 149     -38.770   4.921  -0.661  1.00 10.00      A    N  
ATOM    218  CA  VAL A 149     -38.431   5.251  -2.033  1.00 10.00      A    C  
ATOM    219  C   VAL A 149     -36.931   5.080  -2.271  1.00 10.00      A    C  
ATOM    220  O   VAL A 149     -36.106   5.509  -1.461  1.00 10.00      A    O  
ATOM    221  CB  VAL A 149     -38.902   6.672  -2.439  1.00 10.00      A    C  
ATOM    222  CG1 VAL A 149     -38.158   7.759  -1.676  1.00 10.00      A    C  
ATOM    223  CG2 VAL A 149     -38.780   6.882  -3.941  1.00 10.00      A    C  
ATOM    224  N   CYS A 150     -36.581   4.418  -3.361  1.00 10.00      A    N  
ATOM    225  CA  CYS A 150     -35.185   4.200  -3.694  1.00 10.00      A    C  
ATOM    226  C   CYS A 150     -34.633   5.374  -4.495  1.00 10.00      A    C  
ATOM    227  O   CYS A 150     -34.734   5.409  -5.722  1.00 10.00      A    O  
ATOM    228  CB  CYS A 150     -35.009   2.882  -4.452  1.00 10.00      A    C  
ATOM    229  SG  CYS A 150     -35.673   1.422  -3.575  1.00 10.00      A    S  
ATOM    230  N   GLU A 151     -34.070   6.347  -3.788  1.00 10.00      A    N  
ATOM    231  CA  GLU A 151     -33.502   7.529  -4.422  1.00 10.00      A    C  
ATOM    232  C   GLU A 151     -32.186   7.196  -5.118  1.00 10.00      A    C  
ATOM    233  O   GLU A 151     -31.874   7.740  -6.176  1.00 10.00      A    O  
ATOM    234  CB  GLU A 151     -33.293   8.637  -3.392  1.00 10.00      A    C  
ATOM    235  CG  GLU A 151     -34.552   9.019  -2.627  1.00 10.00      A    C  
ATOM    236  CD  GLU A 151     -34.419  10.349  -1.920  1.00 10.00      A    C  
ATOM    237  OE1 GLU A 151     -34.733  11.387  -2.539  1.00 10.00      A    O  
ATOM    238  OE2 GLU A 151     -33.994  10.368  -0.747  1.00 10.00      A    O1-
ATOM    239  N   SER A 152     -31.417   6.297  -4.520  1.00 10.00      A    N  
ATOM    240  CA  SER A 152     -30.144   5.891  -5.093  1.00 10.00      A    C  
ATOM    241  C   SER A 152     -30.311   4.616  -5.916  1.00 10.00      A    C  
ATOM    242  O   SER A 152     -29.586   4.388  -6.884  1.00 10.00      A    O  
ATOM    243  CB  SER A 152     -29.101   5.696  -3.992  1.00 10.00      A    C  
ATOM    244  OG  SER A 152     -28.909   6.899  -3.264  1.00 10.00      A    O  
ATOM    245  N   GLY A 153     -31.280   3.798  -5.530  1.00 10.00      A    N  
ATOM    246  CA  GLY A 153     -31.535   2.562  -6.238  1.00 10.00      A    C  
ATOM    247  C   GLY A 153     -30.740   1.403  -5.673  1.00 10.00      A    C  
ATOM    248  O   GLY A 153     -30.066   1.543  -4.649  1.00 10.00      A    O  
ATOM    249  N   CYS A 154     -30.814   0.263  -6.346  1.00 10.00      A    N  
ATOM    250  CA  CYS A 154     -30.104  -0.934  -5.918  1.00 10.00      A    C  
ATOM    251  C   CYS A 154     -29.488  -1.633  -7.122  1.00 10.00      A    C  
ATOM    252  O   CYS A 154     -29.734  -1.238  -8.263  1.00 10.00      A    O  
ATOM    253  CB  CYS A 154     -31.058  -1.883  -5.190  1.00 10.00      A    C  
ATOM    254  SG  CYS A 154     -31.802  -1.192  -3.677  1.00 10.00      A    S  
ATOM    255  N   LEU A 155     -28.685  -2.660  -6.869  1.00 10.00      A    N  
ATOM    256  CA  LEU A 155     -28.027  -3.403  -7.937  1.00 10.00      A    C  
ATOM    257  C   LEU A 155     -28.174  -4.904  -7.721  1.00 10.00      A    C  
ATOM    258  O   LEU A 155     -28.319  -5.356  -6.586  1.00 10.00      A    O  
ATOM    259  CB  LEU A 155     -26.541  -3.033  -8.007  1.00 10.00      A    C  
ATOM    260  CG  LEU A 155     -26.220  -1.573  -8.334  1.00 10.00      A    C  
ATOM    261  CD1 LEU A 155     -24.733  -1.301  -8.166  1.00 10.00      A    C  
ATOM    262  CD2 LEU A 155     -26.671  -1.224  -9.744  1.00 10.00      A    C  
ATOM    263  N   ASN A 156     -28.150  -5.655  -8.823  1.00 10.00      A    N  
ATOM    264  CA  ASN A 156     -28.267  -7.125  -8.818  1.00 10.00      A    C  
ATOM    265  C   ASN A 156     -29.481  -7.661  -8.051  1.00 10.00      A    C  
ATOM    266  O   ASN A 156     -29.509  -8.828  -7.661  1.00 10.00      A    O  
ATOM    267  CB  ASN A 156     -26.956  -7.848  -8.438  1.00 10.00      A    C  
ATOM    268  CG  ASN A 156     -26.601  -7.802  -6.959  1.00 10.00      A    C  
ATOM    269  ND2 ASN A 156     -25.692  -6.909  -6.595  1.00 10.00      A    N  
ATOM    270  OD1 ASN A 156     -27.112  -8.580  -6.154  1.00 10.00      A    O  
ATOM    271  N   GLY A 157     -30.498  -6.823  -7.888  1.00 10.00      A    N  
ATOM    272  CA  GLY A 157     -31.692  -7.231  -7.176  1.00 10.00      A    C  
ATOM    273  C   GLY A 157     -31.633  -6.879  -5.705  1.00 10.00      A    C  
ATOM    274  O   GLY A 157     -31.784  -7.748  -4.848  1.00 10.00      A    O  
ATOM    275  N   GLY A 158     -31.397  -5.610  -5.414  1.00 10.00      A    N  
ATOM    276  CA  GLY A 158     -31.321  -5.164  -4.036  1.00 10.00      A    C  
ATOM    277  C   GLY A 158     -32.662  -4.691  -3.515  1.00 10.00      A    C  
ATOM    278  O   GLY A 158     -33.554  -4.353  -4.296  1.00 10.00      A    O  
ATOM    279  N   ARG A 159     -32.806  -4.654  -2.201  1.00 10.00      A    N  
ATOM    280  CA  ARG A 159     -34.052  -4.231  -1.584  1.00 10.00      A    C  
ATOM    281  C   ARG A 159     -33.825  -3.036  -0.661  1.00 10.00      A    C  
ATOM    282  O   ARG A 159     -32.928  -3.054   0.184  1.00 10.00      A    O  
ATOM    283  CB  ARG A 159     -34.674  -5.390  -0.804  1.00 10.00      A    C  
ATOM    284  CG  ARG A 159     -36.112  -5.157  -0.379  1.00 10.00      A    C  
ATOM    285  CD  ARG A 159     -36.695  -6.399   0.280  1.00 10.00      A    C  
ATOM    286  NE  ARG A 159     -38.086  -6.200   0.679  1.00 10.00      A    N  
ATOM    287  CZ  ARG A 159     -38.738  -6.982   1.545  1.00 10.00      A    C  
ATOM    288  NH1 ARG A 159     -38.124  -8.025   2.099  1.00 10.00      A    N1+
ATOM    289  NH2 ARG A 159     -40.004  -6.719   1.850  1.00 10.00      A    N  
ATOM    290  N   CYS A 160     -34.639  -2.003  -0.835  1.00 10.00      A    N  
ATOM    291  CA  CYS A 160     -34.543  -0.804  -0.015  1.00 10.00      A    C  
ATOM    292  C   CYS A 160     -35.232  -1.023   1.331  1.00 10.00      A    C  
ATOM    293  O   CYS A 160     -36.382  -1.458   1.387  1.00 10.00      A    O  
ATOM    294  CB  CYS A 160     -35.163   0.396  -0.743  1.00 10.00      A    C  
ATOM    295  SG  CYS A 160     -34.236   0.952  -2.217  1.00 10.00      A    S  
ATOM    296  N   VAL A 161     -34.521  -0.735   2.411  1.00 10.00      A    N  
ATOM    297  CA  VAL A 161     -35.070  -0.904   3.750  1.00 10.00      A    C  
ATOM    298  C   VAL A 161     -35.440   0.452   4.340  1.00 10.00      A    C  
ATOM    299  O   VAL A 161     -36.611   0.838   4.369  1.00 10.00      A    O  
ATOM    300  CB  VAL A 161     -34.063  -1.606   4.682  1.00 10.00      A    C  
ATOM    301  CG1 VAL A 161     -34.696  -1.886   6.033  1.00 10.00      A    C  
ATOM    302  CG2 VAL A 161     -33.546  -2.891   4.050  1.00 10.00      A    C  
ATOM    303  N   ALA A 162     -34.431   1.170   4.805  1.00 10.00      A    N  
ATOM    304  CA  ALA A 162     -34.623   2.491   5.373  1.00 10.00      A    C  
ATOM    305  C   ALA A 162     -34.439   3.529   4.264  1.00 10.00      A    C  
ATOM    306  O   ALA A 162     -33.943   3.188   3.189  1.00 10.00      A    O  
ATOM    307  CB  ALA A 162     -33.622   2.710   6.501  1.00 10.00      A    C  
ATOM    308  N   PRO A 163     -34.865   4.790   4.486  1.00 10.00      A    N  
ATOM    309  CA  PRO A 163     -34.727   5.862   3.489  1.00 10.00      A    C  
ATOM    310  C   PRO A 163     -33.311   5.953   2.919  1.00 10.00      A    C  
ATOM    311  O   PRO A 163     -32.353   6.258   3.640  1.00 10.00      A    O  
ATOM    312  CB  PRO A 163     -35.064   7.125   4.281  1.00 10.00      A    C  
ATOM    313  CG  PRO A 163     -35.987   6.655   5.349  1.00 10.00      A    C  
ATOM    314  CD  PRO A 163     -35.537   5.266   5.712  1.00 10.00      A    C  
ATOM    315  N   ASN A 164     -33.197   5.662   1.624  1.00 10.00      A    N  
ATOM    316  CA  ASN A 164     -31.923   5.694   0.906  1.00 10.00      A    C  
ATOM    317  C   ASN A 164     -30.923   4.694   1.487  1.00 10.00      A    C  
ATOM    318  O   ASN A 164     -29.725   4.962   1.576  1.00 10.00      A    O  
ATOM    319  CB  ASN A 164     -31.340   7.112   0.841  1.00 10.00      A    C  
ATOM    320  CG  ASN A 164     -30.423   7.314  -0.358  1.00 10.00      A    C  
ATOM    321  ND2 ASN A 164     -29.124   7.214  -0.137  1.00 10.00      A    N  
ATOM    322  OD1 ASN A 164     -30.880   7.570  -1.474  1.00 10.00      A    O  
ATOM    323  N   ARG A 165     -31.430   3.538   1.895  1.00 10.00      A    N  
ATOM    324  CA  ARG A 165     -30.593   2.492   2.453  1.00 10.00      A    C  
ATOM    325  C   ARG A 165     -30.985   1.149   1.862  1.00 10.00      A    C  
ATOM    326  O   ARG A 165     -32.001   0.564   2.244  1.00 10.00      A    O  
ATOM    327  CB  ARG A 165     -30.726   2.450   3.977  1.00 10.00      A    C  
ATOM    328  CG  ARG A 165     -29.673   1.598   4.668  1.00 10.00      A    C  
ATOM    329  CD  ARG A 165     -28.405   2.397   4.929  1.00 10.00      A    C  
ATOM    330  NE  ARG A 165     -28.661   3.552   5.790  1.00 10.00      A    N  
ATOM    331  CZ  ARG A 165     -27.992   3.815   6.910  1.00 10.00      A    C  
ATOM    332  NH1 ARG A 165     -27.010   3.010   7.315  1.00 10.00      A    N1+
ATOM    333  NH2 ARG A 165     -28.315   4.878   7.638  1.00 10.00      A    N  
ATOM    334  N   CYS A 166     -30.199   0.676   0.909  1.00 10.00      A    N  
ATOM    335  CA  CYS A 166     -30.464  -0.604   0.276  1.00 10.00      A    C  
ATOM    336  C   CYS A 166     -29.650  -1.699   0.954  1.00 10.00      A    C  
ATOM    337  O   CYS A 166     -28.483  -1.497   1.295  1.00 10.00      A    O  
ATOM    338  CB  CYS A 166     -30.131  -0.542  -1.219  1.00 10.00      A    C  
ATOM    339  SG  CYS A 166     -30.682  -1.990  -2.183  1.00 10.00      A    S  
ATOM    340  N   ALA A 167     -30.276  -2.842   1.180  1.00 10.00      A    N  
ATOM    341  CA  ALA A 167     -29.599  -3.964   1.809  1.00 10.00      A    C  
ATOM    342  C   ALA A 167     -28.683  -4.644   0.799  1.00 10.00      A    C  
ATOM    343  O   ALA A 167     -29.143  -5.137  -0.231  1.00 10.00      A    O  
ATOM    344  CB  ALA A 167     -30.612  -4.945   2.373  1.00 10.00      A    C  
ATOM    345  N   CYS A 168     -27.391  -4.647   1.087  1.00 10.00      A    N  
ATOM    346  CA  CYS A 168     -26.411  -5.251   0.195  1.00 10.00      A    C  
ATOM    347  C   CYS A 168     -26.578  -6.757   0.152  1.00 10.00      A    C  
ATOM    348  O   CYS A 168     -26.848  -7.381   1.170  1.00 10.00      A    O  
ATOM    349  CB  CYS A 168     -24.990  -4.874   0.607  1.00 10.00      A    C  
ATOM    350  SG  CYS A 168     -24.591  -3.118   0.338  1.00 10.00      A    S  
ATOM    351  N   THR A 169     -26.413  -7.332  -1.024  1.00 10.00      A    N  
ATOM    352  CA  THR A 169     -26.583  -8.760  -1.201  1.00 10.00      A    C  
ATOM    353  C   THR A 169     -25.404  -9.590  -0.696  1.00 10.00      A    C  
ATOM    354  O   THR A 169     -25.182  -9.699   0.513  1.00 10.00      A    O  
ATOM    355  CB  THR A 169     -26.901  -9.102  -2.662  1.00 10.00      A    C  
ATOM    356  CG2 THR A 169     -28.400  -9.053  -2.891  1.00 10.00      A    C  
ATOM    357  OG1 THR A 169     -26.268  -8.141  -3.517  1.00 10.00      A    O  
ATOM    358  N   TYR A 170     -24.634 -10.153  -1.620  1.00 10.00      A    N  
ATOM    359  CA  TYR A 170     -23.513 -11.008  -1.259  1.00 10.00      A    C  
ATOM    360  C   TYR A 170     -22.161 -10.348  -1.516  1.00 10.00      A    C  
ATOM    361  O   TYR A 170     -21.629 -10.412  -2.626  1.00 10.00      A    O  
ATOM    362  CB  TYR A 170     -23.619 -12.345  -2.009  1.00 10.00      A    C  
ATOM    363  CG  TYR A 170     -22.542 -13.360  -1.683  1.00 10.00      A    C  
ATOM    364  CD1 TYR A 170     -21.898 -14.058  -2.697  1.00 10.00      A    C  
ATOM    365  CD2 TYR A 170     -22.179 -13.633  -0.369  1.00 10.00      A    C  
ATOM    366  CE1 TYR A 170     -20.926 -14.996  -2.415  1.00 10.00      A    C  
ATOM    367  CE2 TYR A 170     -21.205 -14.569  -0.078  1.00 10.00      A    C  
ATOM    368  CZ  TYR A 170     -20.583 -15.247  -1.106  1.00 10.00      A    C  
ATOM    369  OH  TYR A 170     -19.618 -16.182  -0.821  1.00 10.00      A    O  
ATOM    370  N   GLY A 171     -21.620  -9.704  -0.488  1.00 10.00      A    N  
ATOM    371  CA  GLY A 171     -20.317  -9.072  -0.598  1.00 10.00      A    C  
ATOM    372  C   GLY A 171     -20.339  -7.697  -1.236  1.00 10.00      A    C  
ATOM    373  O   GLY A 171     -19.714  -7.479  -2.273  1.00 10.00      A    O  
ATOM    374  N   PHE A 172     -21.042  -6.767  -0.618  1.00 10.00      A    N  
ATOM    375  CA  PHE A 172     -21.121  -5.409  -1.134  1.00 10.00      A    C  
ATOM    376  C   PHE A 172     -21.043  -4.393  -0.005  1.00 10.00      A    C  
ATOM    377  O   PHE A 172     -21.629  -4.591   1.059  1.00 10.00      A    O  
ATOM    378  CB  PHE A 172     -22.391  -5.198  -1.964  1.00 10.00      A    C  
ATOM    379  CG  PHE A 172     -22.249  -5.622  -3.399  1.00 10.00      A    C  
ATOM    380  CD1 PHE A 172     -22.774  -6.826  -3.834  1.00 10.00      A    C  
ATOM    381  CD2 PHE A 172     -21.582  -4.819  -4.311  1.00 10.00      A    C  
ATOM    382  CE1 PHE A 172     -22.638  -7.222  -5.151  1.00 10.00      A    C  
ATOM    383  CE2 PHE A 172     -21.442  -5.209  -5.631  1.00 10.00      A    C  
ATOM    384  CZ  PHE A 172     -21.971  -6.414  -6.051  1.00 10.00      A    C  
ATOM    385  N   THR A 173     -20.302  -3.322  -0.235  1.00 10.00      A    N  
ATOM    386  CA  THR A 173     -20.145  -2.271   0.757  1.00 10.00      A    C  
ATOM    387  C   THR A 173     -20.689  -0.946   0.213  1.00 10.00      A    C  
ATOM    388  O   THR A 173     -20.544  -0.646  -0.973  1.00 10.00      A    O  
ATOM    389  CB  THR A 173     -18.668  -2.127   1.215  1.00 10.00      A    C  
ATOM    390  CG2 THR A 173     -17.770  -1.622   0.094  1.00 10.00      A    C  
ATOM    391  OG1 THR A 173     -18.569  -1.242   2.341  1.00 10.00      A    O  
ATOM    392  N   GLY A 174     -21.341  -0.179   1.077  1.00 10.00      A    N  
ATOM    393  CA  GLY A 174     -21.902   1.092   0.669  1.00 10.00      A    C  
ATOM    394  C   GLY A 174     -23.419   1.073   0.703  1.00 10.00      A    C  
ATOM    395  O   GLY A 174     -24.028   0.025   0.496  1.00 10.00      A    O  
ATOM    396  N   PRO A 175     -24.063   2.222   0.953  1.00 10.00      A    N  
ATOM    397  CA  PRO A 175     -25.526   2.312   1.017  1.00 10.00      A    C  
ATOM    398  C   PRO A 175     -26.194   1.991  -0.321  1.00 10.00      A    C  
ATOM    399  O   PRO A 175     -27.378   1.640  -0.369  1.00 10.00      A    O  
ATOM    400  CB  PRO A 175     -25.787   3.772   1.403  1.00 10.00      A    C  
ATOM    401  CG  PRO A 175     -24.546   4.499   1.014  1.00 10.00      A    C  
ATOM    402  CD  PRO A 175     -23.421   3.524   1.200  1.00 10.00      A    C  
ATOM    403  N   GLN A 176     -25.434   2.111  -1.405  1.00 10.00      A    N  
ATOM    404  CA  GLN A 176     -25.957   1.831  -2.735  1.00 10.00      A    C  
ATOM    405  C   GLN A 176     -25.558   0.432  -3.189  1.00 10.00      A    C  
ATOM    406  O   GLN A 176     -26.087  -0.088  -4.176  1.00 10.00      A    O  
ATOM    407  CB  GLN A 176     -25.463   2.876  -3.731  1.00 10.00      A    C  
ATOM    408  CG  GLN A 176     -26.416   3.125  -4.885  1.00 10.00      A    C  
ATOM    409  CD  GLN A 176     -25.945   4.238  -5.795  1.00 10.00      A    C  
ATOM    410  NE2 GLN A 176     -26.283   4.141  -7.068  1.00 10.00      A    N  
ATOM    411  OE1 GLN A 176     -25.279   5.179  -5.357  1.00 10.00      A    O  
ATOM    412  N   CYS A 177     -24.623  -0.169  -2.455  1.00 10.00      A    N  
ATOM    413  CA  CYS A 177     -24.137  -1.513  -2.749  1.00 10.00      A    C  
ATOM    414  C   CYS A 177     -23.516  -1.611  -4.141  1.00 10.00      A    C  
ATOM    415  O   CYS A 177     -23.771  -2.557  -4.890  1.00 10.00      A    O  
ATOM    416  CB  CYS A 177     -25.253  -2.543  -2.568  1.00 10.00      A    C  
ATOM    417  SG  CYS A 177     -26.046  -2.482  -0.929  1.00 10.00      A    S  
ATOM    418  N   GLU A 178     -22.692  -0.630  -4.476  1.00 10.00      A    N  
ATOM    419  CA  GLU A 178     -22.027  -0.606  -5.770  1.00 10.00      A    C  
ATOM    420  C   GLU A 178     -20.598  -1.112  -5.653  1.00 10.00      A    C  
ATOM    421  O   GLU A 178     -20.046  -1.669  -6.602  1.00 10.00      A    O  
ATOM    422  CB  GLU A 178     -22.044   0.795  -6.396  1.00 10.00      A    C  
ATOM    423  CG  GLU A 178     -22.442   1.926  -5.455  1.00 10.00      A    C  
ATOM    424  CD  GLU A 178     -21.481   2.112  -4.296  1.00 10.00      A    C  
ATOM    425  OE1 GLU A 178     -21.782   1.621  -3.188  1.00 10.00      A    O  
ATOM    426  OE2 GLU A 178     -20.426   2.745  -4.488  1.00 10.00      A    O1-
ATOM    427  N   ARG A 179     -19.997  -0.919  -4.488  1.00 10.00      A    N  
ATOM    428  CA  ARG A 179     -18.628  -1.353  -4.267  1.00 10.00      A    C  
ATOM    429  C   ARG A 179     -18.556  -2.825  -3.869  1.00 10.00      A    C  
ATOM    430  O   ARG A 179     -19.016  -3.216  -2.791  1.00 10.00      A    O  
ATOM    431  CB  ARG A 179     -17.921  -0.463  -3.242  1.00 10.00      A    C  
ATOM    432  CG  ARG A 179     -17.307   0.801  -3.828  1.00 10.00      A    C  
ATOM    433  CD  ARG A 179     -16.052   0.489  -4.632  1.00 10.00      A    C  
ATOM    434  NE  ARG A 179     -16.357  -0.143  -5.920  1.00 10.00      A    N  
ATOM    435  CZ  ARG A 179     -15.694  -1.189  -6.417  1.00 10.00      A    C  
ATOM    436  NH1 ARG A 179     -14.683  -1.727  -5.738  1.00 10.00      A    N1+
ATOM    437  NH2 ARG A 179     -16.059  -1.711  -7.586  1.00 10.00      A    N  
ATOM    438  N   ASP A 180     -17.990  -3.634  -4.760  1.00 10.00      A    N  
ATOM    439  CA  ASP A 180     -17.840  -5.065  -4.531  1.00 10.00      A    C  
ATOM    440  C   ASP A 180     -16.828  -5.320  -3.420  1.00 10.00      A    C  
ATOM    441  O   ASP A 180     -15.665  -4.921  -3.522  1.00 10.00      A    O  
ATOM    442  CB  ASP A 180     -17.379  -5.749  -5.823  1.00 10.00      A    C  
ATOM    443  CG  ASP A 180     -17.451  -7.263  -5.761  1.00 10.00      A    C  
ATOM    444  OD1 ASP A 180     -18.488  -7.829  -6.174  1.00 10.00      A    O  
ATOM    445  OD2 ASP A 180     -16.466  -7.897  -5.327  1.00 10.00      A    O1-
ATOM    446  N   TYR A 181     -17.277  -5.974  -2.363  1.00 10.00      A    N  
ATOM    447  CA  TYR A 181     -16.425  -6.276  -1.226  1.00 10.00      A    C  
ATOM    448  C   TYR A 181     -16.770  -7.658  -0.686  1.00 10.00      A    C  
ATOM    449  O   TYR A 181     -17.340  -7.795   0.395  1.00 10.00      A    O  
ATOM    450  CB  TYR A 181     -16.613  -5.212  -0.136  1.00 10.00      A    C  
ATOM    451  CG  TYR A 181     -15.487  -5.141   0.873  1.00 10.00      A    C  
ATOM    452  CD1 TYR A 181     -14.246  -4.623   0.521  1.00 10.00      A    C  
ATOM    453  CD2 TYR A 181     -15.666  -5.581   2.179  1.00 10.00      A    C  
ATOM    454  CE1 TYR A 181     -13.216  -4.550   1.441  1.00 10.00      A    C  
ATOM    455  CE2 TYR A 181     -14.641  -5.511   3.105  1.00 10.00      A    C  
ATOM    456  CZ  TYR A 181     -13.418  -4.995   2.730  1.00 10.00      A    C  
ATOM    457  OH  TYR A 181     -12.393  -4.920   3.649  1.00 10.00      A    O  
ATOM    458  N   ARG A 182     -16.446  -8.681  -1.458  1.00 10.00      A    N  
ATOM    459  CA  ARG A 182     -16.736 -10.050  -1.071  1.00 10.00      A    C  
ATOM    460  C   ARG A 182     -15.531 -10.696  -0.408  1.00 10.00      A    C  
ATOM    461  O   ARG A 182     -14.387 -10.350  -0.705  1.00 10.00      A    O  
ATOM    462  CB  ARG A 182     -17.158 -10.862  -2.297  1.00 10.00      A    C  
ATOM    463  CG  ARG A 182     -18.193 -10.161  -3.158  1.00 10.00      A    C  
ATOM    464  CD  ARG A 182     -18.593 -10.994  -4.358  1.00 10.00      A    C  
ATOM    465  NE  ARG A 182     -19.382 -10.215  -5.308  1.00 10.00      A    N  
ATOM    466  CZ  ARG A 182     -20.433 -10.690  -5.964  1.00 10.00      A    C  
ATOM    467  NH1 ARG A 182     -20.823 -11.948  -5.788  1.00 10.00      A    N1+
ATOM    468  NH2 ARG A 182     -21.108  -9.903  -6.791  1.00 10.00      A    N  
ATOM    469  N   THR A 183     -15.798 -11.628   0.489  1.00 10.00      A    N  
ATOM    470  CA  THR A 183     -14.750 -12.338   1.195  1.00 10.00      A    C  
ATOM    471  C   THR A 183     -15.011 -13.837   1.114  1.00 10.00      A    C  
ATOM    472  O   THR A 183     -16.143 -14.260   0.865  1.00 10.00      A    O  
ATOM    473  CB  THR A 183     -14.684 -11.900   2.668  1.00 10.00      A    C  
ATOM    474  CG2 THR A 183     -13.776 -10.689   2.822  1.00 10.00      A    C  
ATOM    475  OG1 THR A 183     -16.004 -11.573   3.136  1.00 10.00      A    O  
ATOM    476  N   GLY A 184     -13.969 -14.637   1.283  1.00 10.00      A    N  
ATOM    477  CA  GLY A 184     -14.132 -16.075   1.221  1.00 10.00      A    C  
ATOM    478  C   GLY A 184     -12.809 -16.807   1.127  1.00 10.00      A    C  
ATOM    479  O   GLY A 184     -11.750 -16.179   1.211  1.00 10.00      A    O  
ATOM    480  N   PRO A 185     -12.846 -18.138   0.946  1.00 10.00      A    N  
ATOM    481  CA  PRO A 185     -11.640 -18.974   0.847  1.00 10.00      A    C  
ATOM    482  C   PRO A 185     -10.784 -18.666  -0.382  1.00 10.00      A    C  
ATOM    483  O   PRO A 185     -11.299 -18.470  -1.486  1.00 10.00      A    O  
ATOM    484  CB  PRO A 185     -12.189 -20.402   0.760  1.00 10.00      A    C  
ATOM    485  CG  PRO A 185     -13.599 -20.306   1.234  1.00 10.00      A    C  
ATOM    486  CD  PRO A 185     -14.072 -18.941   0.836  1.00 10.00      A    C  
!Fbn-hyb1cb1
ATOM      1  N   CYS A 186     -10.037 -18.434  -0.684  1.00 10.00      A    N  
ATOM      2  CA  CYS A 186      -8.789 -18.274  -1.412  1.00 10.00      A    C  
ATOM      3  C   CYS A 186      -8.405 -19.605  -2.046  1.00 10.00      A    C  
ATOM      4  O   CYS A 186      -8.922 -20.652  -1.657  1.00 10.00      A    O  
ATOM      5  CB  CYS A 186      -7.684 -17.794  -0.464  1.00 10.00      A    C  
ATOM      6  SG  CYS A 186      -6.176 -17.182  -1.292  1.00 10.00      A    S  
ATOM      7  N   PHE A 187      -7.518 -19.567  -3.030  1.00 10.00      A    N  
ATOM      8  CA  PHE A 187      -7.087 -20.782  -3.710  1.00 10.00      A    C  
ATOM      9  C   PHE A 187      -5.565 -20.865  -3.777  1.00 10.00      A    C  
ATOM     10  O   PHE A 187      -4.873 -19.970  -3.295  1.00 10.00      A    O  
ATOM     11  CB  PHE A 187      -7.697 -20.858  -5.112  1.00 10.00      A    C  
ATOM     12  CG  PHE A 187      -9.197 -20.794  -5.116  1.00 10.00      A    C  
ATOM     13  CD1 PHE A 187      -9.853 -19.639  -5.513  1.00 10.00      A    C  
ATOM     14  CD2 PHE A 187      -9.954 -21.883  -4.715  1.00 10.00      A    C  
ATOM     15  CE1 PHE A 187     -11.230 -19.572  -5.509  1.00 10.00      A    C  
ATOM     16  CE2 PHE A 187     -11.334 -21.822  -4.709  1.00 10.00      A    C  
ATOM     17  CZ  PHE A 187     -11.973 -20.664  -5.107  1.00 10.00      A    C  
ATOM     18  N   THR A 188      -5.048 -21.936  -4.370  1.00 10.00      A    N  
ATOM     19  CA  THR A 188      -3.611 -22.128  -4.483  1.00 10.00      A    C  
ATOM     20  C   THR A 188      -3.241 -22.633  -5.875  1.00 10.00      A    C  
ATOM     21  O   THR A 188      -2.807 -21.854  -6.725  1.00 10.00      A    O  
ATOM     22  CB  THR A 188      -3.089 -23.120  -3.422  1.00 10.00      A    C  
ATOM     23  CG2 THR A 188      -1.575 -23.037  -3.310  1.00 10.00      A    C  
ATOM     24  OG1 THR A 188      -3.672 -22.813  -2.148  1.00 10.00      A    O  
ATOM     25  N   VAL A 189      -3.426 -23.929  -6.106  1.00 10.00      A    N  
ATOM     26  CA  VAL A 189      -3.109 -24.531  -7.395  1.00 10.00      A    C  
ATOM     27  C   VAL A 189      -4.265 -24.341  -8.369  1.00 10.00      A    C  
ATOM     28  O   VAL A 189      -5.208 -25.134  -8.394  1.00 10.00      A    O  
ATOM     29  CB  VAL A 189      -2.790 -26.036  -7.259  1.00 10.00      A    C  
ATOM     30  CG1 VAL A 189      -2.244 -26.593  -8.568  1.00 10.00      A    C  
ATOM     31  CG2 VAL A 189      -1.811 -26.275  -6.117  1.00 10.00      A    C  
ATOM     32  N   ILE A 190      -4.194 -23.278  -9.152  1.00 10.00      A    N  
ATOM     33  CA  ILE A 190      -5.234 -22.979 -10.125  1.00 10.00      A    C  
ATOM     34  C   ILE A 190      -5.066 -23.834 -11.373  1.00 10.00      A    C  
ATOM     35  O   ILE A 190      -4.228 -23.544 -12.231  1.00 10.00      A    O  
ATOM     36  CB  ILE A 190      -5.244 -21.484 -10.515  1.00 10.00      A    C  
ATOM     37  CG1 ILE A 190      -5.360 -20.607  -9.265  1.00 10.00      A    C  
ATOM     38  CG2 ILE A 190      -6.384 -21.187 -11.483  1.00 10.00      A    C  
ATOM     39  CD1 ILE A 190      -6.601 -20.879  -8.445  1.00 10.00      A    C  
ATOM     40  N   SER A 191      -5.858 -24.889 -11.463  1.00 10.00      A    N  
ATOM     41  CA  SER A 191      -5.805 -25.786 -12.599  1.00 10.00      A    C  
ATOM     42  C   SER A 191      -7.213 -26.086 -13.099  1.00 10.00      A    C  
ATOM     43  O   SER A 191      -8.197 -25.764 -12.431  1.00 10.00      A    O  
ATOM     44  CB  SER A 191      -5.079 -27.079 -12.215  1.00 10.00      A    C  
ATOM     45  OG  SER A 191      -5.556 -27.595 -10.982  1.00 10.00      A    O  
ATOM     46  N   ASN A 192      -7.311 -26.692 -14.271  1.00 10.00      A    N  
ATOM     47  CA  ASN A 192      -8.609 -27.035 -14.847  1.00 10.00      A    C  
ATOM     48  C   ASN A 192      -9.248 -28.178 -14.069  1.00 10.00      A    C  
ATOM     49  O   ASN A 192     -10.467 -28.333 -14.049  1.00 10.00      A    O  
ATOM     50  CB  ASN A 192      -8.460 -27.421 -16.324  1.00 10.00      A    C  
ATOM     51  CG  ASN A 192      -9.790 -27.540 -17.046  1.00 10.00      A    C  
ATOM     52  ND2 ASN A 192      -9.836 -28.383 -18.063  1.00 10.00      A    N  
ATOM     53  OD1 ASN A 192     -10.767 -26.875 -16.701  1.00 10.00      A    O  
ATOM     54  N   GLN A 193      -8.412 -28.974 -13.419  1.00 10.00      A    N  
ATOM     55  CA  GLN A 193      -8.884 -30.102 -12.634  1.00 10.00      A    C  
ATOM     56  C   GLN A 193      -9.364 -29.656 -11.257  1.00 10.00      A    C  
ATOM     57  O   GLN A 193     -10.483 -29.964 -10.850  1.00 10.00      A    O  
ATOM     58  CB  GLN A 193      -7.782 -31.152 -12.497  1.00 10.00      A    C  
ATOM     59  CG  GLN A 193      -7.442 -31.861 -13.796  1.00 10.00      A    C  
ATOM     60  CD  GLN A 193      -5.962 -32.160 -13.919  1.00 10.00      A    C  
ATOM     61  NE2 GLN A 193      -5.630 -33.259 -14.577  1.00 10.00      A    N  
ATOM     62  OE1 GLN A 193      -5.126 -31.412 -13.418  1.00 10.00      A    O  
ATOM     63  N   MET A 194      -8.521 -28.924 -10.542  1.00 10.00      A    N  
ATOM     64  CA  MET A 194      -8.866 -28.455  -9.205  1.00 10.00      A    C  
ATOM     65  C   MET A 194      -8.600 -26.963  -9.061  1.00 10.00      A    C  
ATOM     66  O   MET A 194      -7.669 -26.431  -9.663  1.00 10.00      A    O  
ATOM     67  CB  MET A 194      -8.040 -29.197  -8.151  1.00 10.00      A    C  
ATOM     68  CG  MET A 194      -8.432 -30.646  -7.927  1.00 10.00      A    C  
ATOM     69  SD  MET A 194      -7.325 -31.473  -6.767  1.00 10.00      A    S  
ATOM     70  CE  MET A 194      -8.136 -33.060  -6.598  1.00 10.00      A    C  
ATOM     71  N   CYS A 195      -9.418 -26.295  -8.261  1.00 10.00      A    N  
ATOM     72  CA  CYS A 195      -9.244 -24.870  -8.010  1.00 10.00      A    C  
ATOM     73  C   CYS A 195      -8.143 -24.668  -6.969  1.00 10.00      A    C  
ATOM     74  O   CYS A 195      -7.505 -23.617  -6.909  1.00 10.00      A    O  
ATOM     75  CB  CYS A 195     -10.555 -24.234  -7.537  1.00 10.00      A    C  
ATOM     76  SG  CYS A 195     -11.889 -24.237  -8.783  1.00 10.00      A    S  
ATOM     77  N   GLN A 196      -7.933 -25.690  -6.146  1.00 10.00      A    N  
ATOM     78  CA  GLN A 196      -6.896 -25.662  -5.123  1.00 10.00      A    C  
ATOM     79  C   GLN A 196      -6.438 -27.076  -4.791  1.00 10.00      A    C  
ATOM     80  O   GLN A 196      -5.257 -27.404  -4.893  1.00 10.00      A    O  
ATOM     81  CB  GLN A 196      -7.385 -24.970  -3.849  1.00 10.00      A    C  
ATOM     82  CG  GLN A 196      -6.265 -24.688  -2.858  1.00 10.00      A    C  
ATOM     83  CD  GLN A 196      -6.754 -24.469  -1.443  1.00 10.00      A    C  
ATOM     84  NE2 GLN A 196      -5.923 -24.821  -0.478  1.00 10.00      A    N  
ATOM     85  OE1 GLN A 196      -7.866 -23.993  -1.218  1.00 10.00      A    O  
ATOM     86  N   GLY A 197      -7.389 -27.912  -4.402  1.00 10.00      A    N  
ATOM     87  CA  GLY A 197      -7.080 -29.282  -4.051  1.00 10.00      A    C  
ATOM     88  C   GLY A 197      -7.507 -29.607  -2.640  1.00 10.00      A    C  
ATOM     89  O   GLY A 197      -8.486 -30.325  -2.430  1.00 10.00      A    O  
ATOM     90  N   GLN A 198      -6.784 -29.065  -1.668  1.00 10.00      A    N  
ATOM     91  CA  GLN A 198      -7.096 -29.292  -0.264  1.00 10.00      A    C  
ATOM     92  C   GLN A 198      -8.310 -28.476   0.162  1.00 10.00      A    C  
ATOM     93  O   GLN A 198      -9.087 -28.904   1.016  1.00 10.00      A    O  
ATOM     94  CB  GLN A 198      -5.896 -28.942   0.617  1.00 10.00      A    C  
ATOM     95  CG  GLN A 198      -4.734 -29.918   0.513  1.00 10.00      A    C  
ATOM     96  CD  GLN A 198      -5.104 -31.313   0.979  1.00 10.00      A    C  
ATOM     97  NE2 GLN A 198      -5.509 -32.162   0.049  1.00 10.00      A    N  
ATOM     98  OE1 GLN A 198      -5.022 -31.625   2.168  1.00 10.00      A    O  
ATOM     99  N   LEU A 199      -8.457 -27.301  -0.449  1.00 10.00      A    N  
ATOM    100  CA  LEU A 199      -9.560 -26.388  -0.159  1.00 10.00      A    C  
ATOM    101  C   LEU A 199      -9.509 -25.881   1.281  1.00 10.00      A    C  
ATOM    102  O   LEU A 199     -10.144 -26.441   2.176  1.00 10.00      A    O  
ATOM    103  CB  LEU A 199     -10.924 -27.017  -0.481  1.00 10.00      A    C  
ATOM    104  CG  LEU A 199     -11.865 -26.189  -1.366  1.00 10.00      A    C  
ATOM    105  CD1 LEU A 199     -12.211 -24.865  -0.704  1.00 10.00      A    C  
ATOM    106  CD2 LEU A 199     -11.254 -25.957  -2.738  1.00 10.00      A    C  
ATOM    107  N   SER A 200      -8.746 -24.820   1.496  1.00 10.00      A    N  
ATOM    108  CA  SER A 200      -8.603 -24.236   2.818  1.00 10.00      A    C  
ATOM    109  C   SER A 200      -9.665 -23.162   3.043  1.00 10.00      A    C  
ATOM    110  O   SER A 200      -9.896 -22.311   2.174  1.00 10.00      A    O  
ATOM    111  CB  SER A 200      -7.203 -23.639   2.965  1.00 10.00      A    C  
ATOM    112  OG  SER A 200      -6.245 -24.429   2.278  1.00 10.00      A    O  
ATOM    113  N   GLY A 201     -10.308 -23.204   4.201  1.00 10.00      A    N  
ATOM    114  CA  GLY A 201     -11.341 -22.243   4.516  1.00 10.00      A    C  
ATOM    115  C   GLY A 201     -10.775 -20.945   5.048  1.00 10.00      A    C  
ATOM    116  O   GLY A 201     -10.707 -20.735   6.261  1.00 10.00      A    O  
ATOM    117  N   ILE A 202     -10.362 -20.071   4.142  1.00 10.00      A    N  
ATOM    118  CA  ILE A 202      -9.803 -18.784   4.517  1.00 10.00      A    C  
ATOM    119  C   ILE A 202     -10.473 -17.655   3.736  1.00 10.00      A    C  
ATOM    120  O   ILE A 202     -10.640 -17.740   2.514  1.00 10.00      A    O  
ATOM    121  CB  ILE A 202      -8.264 -18.750   4.334  1.00 10.00      A    C  
ATOM    122  CG1 ILE A 202      -7.668 -17.379   4.707  1.00 10.00      A    C  
ATOM    123  CG2 ILE A 202      -7.851 -19.191   2.934  1.00 10.00      A    C  
ATOM    124  CD1 ILE A 202      -7.481 -16.417   3.546  1.00 10.00      A    C  
ATOM    125  N   VAL A 203     -10.877 -16.616   4.453  1.00 10.00      A    N  
ATOM    126  CA  VAL A 203     -11.520 -15.463   3.847  1.00 10.00      A    C  
ATOM    127  C   VAL A 203     -10.673 -14.222   4.096  1.00 10.00      A    C  
ATOM    128  O   VAL A 203     -10.172 -14.018   5.203  1.00 10.00      A    O  
ATOM    129  CB  VAL A 203     -12.939 -15.232   4.416  1.00 10.00      A    C  
ATOM    130  CG1 VAL A 203     -13.662 -14.136   3.641  1.00 10.00      A    C  
ATOM    131  CG2 VAL A 203     -13.743 -16.524   4.404  1.00 10.00      A    C  
ATOM    132  N   SER A 204     -10.515 -13.407   3.067  1.00 10.00      A    N  
ATOM    133  CA  SER A 204      -9.725 -12.193   3.158  1.00 10.00      A    C  
ATOM    134  C   SER A 204     -10.075 -11.295   1.977  1.00 10.00      A    C  
ATOM    135  O   SER A 204     -11.143 -11.441   1.378  1.00 10.00      A    O  
ATOM    136  CB  SER A 204      -8.230 -12.544   3.129  1.00 10.00      A    C  
ATOM    137  OG  SER A 204      -7.445 -11.542   3.757  1.00 10.00      A    O  
ATOM    138  N   THR A 205      -9.191 -10.371   1.645  1.00 10.00      A    N  
ATOM    139  CA  THR A 205      -9.418  -9.483   0.521  1.00 10.00      A    C  
ATOM    140  C   THR A 205      -8.825 -10.099  -0.745  1.00 10.00      A    C  
ATOM    141  O   THR A 205      -7.814 -10.799  -0.679  1.00 10.00      A    O  
ATOM    142  CB  THR A 205      -8.793  -8.101   0.775  1.00 10.00      A    C  
ATOM    143  CG2 THR A 205      -9.812  -7.007   0.500  1.00 10.00      A    C  
ATOM    144  OG1 THR A 205      -8.369  -8.018   2.145  1.00 10.00      A    O  
ATOM    145  N   LYS A 206      -9.459  -9.847  -1.888  1.00 10.00      A    N  
ATOM    146  CA  LYS A 206      -9.001 -10.388  -3.171  1.00 10.00      A    C  
ATOM    147  C   LYS A 206      -7.537 -10.037  -3.433  1.00 10.00      A    C  
ATOM    148  O   LYS A 206      -6.771 -10.856  -3.943  1.00 10.00      A    O  
ATOM    149  CB  LYS A 206      -9.883  -9.864  -4.312  1.00 10.00      A    C  
ATOM    150  CG  LYS A 206      -9.627 -10.519  -5.661  1.00 10.00      A    C  
ATOM    151  CD  LYS A 206     -10.553  -9.969  -6.737  1.00 10.00      A    C  
ATOM    152  CE  LYS A 206     -11.940 -10.587  -6.652  1.00 10.00      A    C  
ATOM    153  NZ  LYS A 206     -11.994 -11.908  -7.330  1.00 10.00      A    N1+
ATOM    154  N   THR A 207      -7.153  -8.825  -3.052  1.00 10.00      A    N  
ATOM    155  CA  THR A 207      -5.796  -8.337  -3.243  1.00 10.00      A    C  
ATOM    156  C   THR A 207      -4.754  -9.198  -2.521  1.00 10.00      A    C  
ATOM    157  O   THR A 207      -3.619  -9.312  -2.977  1.00 10.00      A    O  
ATOM    158  CB  THR A 207      -5.684  -6.886  -2.747  1.00 10.00      A    C  
ATOM    159  CG2 THR A 207      -5.096  -5.992  -3.826  1.00 10.00      A    C  
ATOM    160  OG1 THR A 207      -6.992  -6.404  -2.390  1.00 10.00      A    O  
ATOM    161  N   LEU A 208      -5.155  -9.833  -1.423  1.00 10.00      A    N  
ATOM    162  CA  LEU A 208      -4.243 -10.656  -0.631  1.00 10.00      A    C  
ATOM    163  C   LEU A 208      -4.001 -12.029  -1.250  1.00 10.00      A    C  
ATOM    164  O   LEU A 208      -3.078 -12.742  -0.858  1.00 10.00      A    O  
ATOM    165  CB  LEU A 208      -4.746 -10.799   0.810  1.00 10.00      A    C  
ATOM    166  CG  LEU A 208      -4.328  -9.697   1.793  1.00 10.00      A    C  
ATOM    167  CD1 LEU A 208      -2.817  -9.533   1.809  1.00 10.00      A    C  
ATOM    168  CD2 LEU A 208      -5.006  -8.378   1.463  1.00 10.00      A    C  
ATOM    169  N   CYS A 209      -4.830 -12.405  -2.205  1.00 10.00      A    N  
ATOM    170  CA  CYS A 209      -4.674 -13.693  -2.858  1.00 10.00      A    C  
ATOM    171  C   CYS A 209      -4.218 -13.558  -4.304  1.00 10.00      A    C  
ATOM    172  O   CYS A 209      -3.402 -14.345  -4.779  1.00 10.00      A    O  
ATOM    173  CB  CYS A 209      -5.949 -14.529  -2.759  1.00 10.00      A    C  
ATOM    174  SG  CYS A 209      -6.308 -15.165  -1.090  1.00 10.00      A    S  
ATOM    175  N   CYS A 210      -4.738 -12.560  -5.005  1.00 10.00      A    N  
ATOM    176  CA  CYS A 210      -4.368 -12.347  -6.398  1.00 10.00      A    C  
ATOM    177  C   CYS A 210      -3.033 -11.617  -6.514  1.00 10.00      A    C  
ATOM    178  O   CYS A 210      -2.060 -12.169  -7.026  1.00 10.00      A    O  
ATOM    179  CB  CYS A 210      -5.467 -11.591  -7.146  1.00 10.00      A    C  
ATOM    180  SG  CYS A 210      -7.116 -12.363  -7.037  1.00 10.00      A    S  
ATOM    181  N   ALA A 211      -2.987 -10.386  -6.017  1.00 10.00      A    N  
ATOM    182  CA  ALA A 211      -1.775  -9.578  -6.073  1.00 10.00      A    C  
ATOM    183  C   ALA A 211      -0.671 -10.173  -5.211  1.00 10.00      A    C  
ATOM    184  O   ALA A 211       0.462 -10.345  -5.663  1.00 10.00      A    O  
ATOM    185  CB  ALA A 211      -2.076  -8.150  -5.645  1.00 10.00      A    C  
ATOM    186  N   THR A 212      -1.002 -10.477  -3.968  1.00 10.00      A    N  
ATOM    187  CA  THR A 212      -0.043 -11.060  -3.047  1.00 10.00      A    C  
ATOM    188  C   THR A 212       0.137 -12.552  -3.328  1.00 10.00      A    C  
ATOM    189  O   THR A 212      -0.844 -13.294  -3.414  1.00 10.00      A    O  
ATOM    190  CB  THR A 212      -0.500 -10.865  -1.589  1.00 10.00      A    C  
ATOM    191  CG2 THR A 212       0.688 -10.942  -0.643  1.00 10.00      A    C  
ATOM    192  OG1 THR A 212      -1.118  -9.580  -1.455  1.00 10.00      A    O  
ATOM    193  N   VAL A 213       1.395 -12.975  -3.485  1.00 10.00      A    N  
ATOM    194  CA  VAL A 213       1.740 -14.378  -3.758  1.00 10.00      A    C  
ATOM    195  C   VAL A 213       1.467 -14.763  -5.213  1.00 10.00      A    C  
ATOM    196  O   VAL A 213       2.319 -15.363  -5.877  1.00 10.00      A    O  
ATOM    197  CB  VAL A 213       1.050 -15.367  -2.788  1.00 10.00      A    C  
ATOM    198  CG1 VAL A 213       1.400 -16.809  -3.134  1.00 10.00      A    C  
ATOM    199  CG2 VAL A 213       1.436 -15.058  -1.347  1.00 10.00      A    C  
ATOM    200  N   GLY A 214       0.289 -14.410  -5.704  1.00 10.00      A    N  
ATOM    201  CA  GLY A 214      -0.075 -14.716  -7.072  1.00 10.00      A    C  
ATOM    202  C   GLY A 214      -0.906 -15.975  -7.174  1.00 10.00      A    C  
ATOM    203  O   GLY A 214      -0.525 -16.924  -7.860  1.00 10.00      A    O  
ATOM    204  N   ARG A 215      -2.032 -15.997  -6.482  1.00 10.00      A    N  
ATOM    205  CA  ARG A 215      -2.918 -17.148  -6.504  1.00 10.00      A    C  
ATOM    206  C   ARG A 215      -4.258 -16.776  -7.132  1.00 10.00      A    C  
ATOM    207  O   ARG A 215      -4.323 -16.435  -8.313  1.00 10.00      A    O  
ATOM    208  CB  ARG A 215      -3.121 -17.705  -5.089  1.00 10.00      A    C  
ATOM    209  CG  ARG A 215      -1.858 -18.234  -4.430  1.00 10.00      A    C  
ATOM    210  CD  ARG A 215      -1.183 -19.283  -5.296  1.00 10.00      A    C  
ATOM    211  NE  ARG A 215      -0.128 -19.990  -4.578  1.00 10.00      A    N  
ATOM    212  CZ  ARG A 215       0.636 -20.935  -5.115  1.00 10.00      A    C  
ATOM    213  NH1 ARG A 215       0.467 -21.293  -6.382  1.00 10.00      A    N1+
ATOM    214  NH2 ARG A 215       1.563 -21.527  -4.378  1.00 10.00      A    N  
ATOM    215  N   ALA A 216      -5.318 -16.834  -6.335  1.00 10.00      A    N  
ATOM    216  CA  ALA A 216      -6.659 -16.500  -6.801  1.00 10.00      A    C  
ATOM    217  C   ALA A 216      -7.609 -16.387  -5.620  1.00 10.00      A    C  
ATOM    218  O   ALA A 216      -7.381 -17.001  -4.575  1.00 10.00      A    O  
ATOM    219  CB  ALA A 216      -7.164 -17.544  -7.786  1.00 10.00      A    C  
ATOM    220  N   TRP A 217      -8.659 -15.596  -5.782  1.00 10.00      A    N  
ATOM    221  CA  TRP A 217      -9.643 -15.403  -4.729  1.00 10.00      A    C  
ATOM    222  C   TRP A 217     -10.989 -15.024  -5.322  1.00 10.00      A    C  
ATOM    223  O   TRP A 217     -11.068 -14.178  -6.218  1.00 10.00      A    O  
ATOM    224  CB  TRP A 217      -9.187 -14.306  -3.760  1.00 10.00      A    C  
ATOM    225  CG  TRP A 217     -10.081 -14.142  -2.565  1.00 10.00      A    C  
ATOM    226  CD1 TRP A 217      -9.957 -14.763  -1.359  1.00 10.00      A    C  
ATOM    227  CD2 TRP A 217     -11.243 -13.305  -2.466  1.00 10.00      A    C  
ATOM    228  CE2 TRP A 217     -11.768 -13.474  -1.174  1.00 10.00      A    C  
ATOM    229  CE3 TRP A 217     -11.887 -12.430  -3.347  1.00 10.00      A    C  
ATOM    230  NE1 TRP A 217     -10.969 -14.372  -0.518  1.00 10.00      A    N  
ATOM    231  CZ2 TRP A 217     -12.908 -12.803  -0.739  1.00 10.00      A    C  
ATOM    232  CZ3 TRP A 217     -13.017 -11.765  -2.914  1.00 10.00      A    C  
ATOM    233  CH2 TRP A 217     -13.514 -11.955  -1.621  1.00 10.00      A    C  
ATOM    234  N   GLY A 218     -12.039 -15.643  -4.818  1.00 10.00      A    N  
ATOM    235  CA  GLY A 218     -13.370 -15.348  -5.297  1.00 10.00      A    C  
ATOM    236  C   GLY A 218     -14.088 -16.581  -5.791  1.00 10.00      A    C  
ATOM    237  O   GLY A 218     -13.457 -17.531  -6.253  1.00 10.00      A    O  
ATOM    238  N   HIS A 219     -15.405 -16.562  -5.708  1.00 10.00      A    N  
ATOM    239  CA  HIS A 219     -16.211 -17.687  -6.146  1.00 10.00      A    C  
ATOM    240  C   HIS A 219     -17.070 -17.289  -7.344  1.00 10.00      A    C  
ATOM    241  O   HIS A 219     -17.530 -16.150  -7.428  1.00 10.00      A    O  
ATOM    242  CB  HIS A 219     -17.067 -18.243  -4.994  1.00 10.00      A    C  
ATOM    243  CG  HIS A 219     -18.126 -17.312  -4.483  1.00 10.00      A    C  
ATOM    244  CD2 HIS A 219     -17.997 -16.111  -3.864  1.00 10.00      A    C  
ATOM    245  ND1 HIS A 219     -19.461 -17.618  -4.601  1.00 10.00      A    N  
ATOM    246  CE1 HIS A 219     -20.114 -16.607  -4.056  1.00 10.00      A    C  
ATOM    247  NE2 HIS A 219     -19.268 -15.675  -3.599  1.00 10.00      A    N  
ATOM    248  N   PRO A 220     -17.285 -18.215  -8.290  1.00 10.00      A    N  
ATOM    249  CA  PRO A 220     -16.746 -19.567  -8.230  1.00 10.00      A    C  
ATOM    250  C   PRO A 220     -15.369 -19.679  -8.891  1.00 10.00      A    C  
ATOM    251  O   PRO A 220     -15.248 -19.597 -10.115  1.00 10.00      A    O  
ATOM    252  CB  PRO A 220     -17.781 -20.386  -9.014  1.00 10.00      A    C  
ATOM    253  CG  PRO A 220     -18.630 -19.401  -9.768  1.00 10.00      A    C  
ATOM    254  CD  PRO A 220     -18.085 -18.021  -9.501  1.00 10.00      A    C  
ATOM    255  N   CYS A 221     -14.338 -19.846  -8.063  1.00 10.00      A    N  
ATOM    256  CA  CYS A 221     -12.958 -19.981  -8.534  1.00 10.00      A    C  
ATOM    257  C   CYS A 221     -12.543 -18.836  -9.458  1.00 10.00      A    C  
ATOM    258  O   CYS A 221     -12.311 -19.036 -10.654  1.00 10.00      A    O  
ATOM    259  CB  CYS A 221     -12.730 -21.341  -9.204  1.00 10.00      A    C  
ATOM    260  SG  CYS A 221     -13.150 -22.772  -8.156  1.00 10.00      A    S  
ATOM    261  N   GLU A 222     -12.469 -17.631  -8.908  1.00 10.00      A    N  
ATOM    262  CA  GLU A 222     -12.077 -16.466  -9.691  1.00 10.00      A    C  
ATOM    263  C   GLU A 222     -10.564 -16.398  -9.842  1.00 10.00      A    C  
ATOM    264  O   GLU A 222      -9.843 -16.148  -8.876  1.00 10.00      A    O  
ATOM    265  CB  GLU A 222     -12.607 -15.176  -9.068  1.00 10.00      A    C  
ATOM    266  CG  GLU A 222     -14.119 -15.086  -9.033  1.00 10.00      A    C  
ATOM    267  CD  GLU A 222     -14.604 -13.688  -8.737  1.00 10.00      A    C  
ATOM    268  OE1 GLU A 222     -15.242 -13.080  -9.617  1.00 10.00      A    O  
ATOM    269  OE2 GLU A 222     -14.346 -13.183  -7.623  1.00 10.00      A    O1-
ATOM    270  N   MET A 223     -10.093 -16.630 -11.057  1.00 10.00      A    N  
ATOM    271  CA  MET A 223      -8.663 -16.603 -11.343  1.00 10.00      A    C  
ATOM    272  C   MET A 223      -8.149 -15.181 -11.562  1.00 10.00      A    C  
ATOM    273  O   MET A 223      -8.850 -14.326 -12.114  1.00 10.00      A    O  
ATOM    274  CB  MET A 223      -8.305 -17.517 -12.525  1.00 10.00      A    C  
ATOM    275  CG  MET A 223      -9.247 -17.434 -13.722  1.00 10.00      A    C  
ATOM    276  SD  MET A 223      -8.944 -15.995 -14.769  1.00 10.00      A    S  
ATOM    277  CE  MET A 223     -10.204 -16.226 -16.025  1.00 10.00      A    C  
ATOM    278  N   CYS A 224      -6.928 -14.936 -11.111  1.00 10.00      A    N  
ATOM    279  CA  CYS A 224      -6.296 -13.632 -11.239  1.00 10.00      A    C  
ATOM    280  C   CYS A 224      -4.790 -13.796 -11.425  1.00 10.00      A    C  
ATOM    281  O   CYS A 224      -4.208 -14.757 -10.925  1.00 10.00      A    O  
ATOM    282  CB  CYS A 224      -6.594 -12.776 -10.003  1.00 10.00      A    C  
ATOM    283  SG  CYS A 224      -7.119 -13.728  -8.538  1.00 10.00      A    S  
ATOM    284  N   PRO A 225      -4.145 -12.875 -12.162  1.00 10.00      A    N  
ATOM    285  CA  PRO A 225      -2.701 -12.924 -12.418  1.00 10.00      A    C  
ATOM    286  C   PRO A 225      -1.891 -12.514 -11.191  1.00 10.00      A    C  
ATOM    287  O   PRO A 225      -2.384 -12.563 -10.063  1.00 10.00      A    O  
ATOM    288  CB  PRO A 225      -2.494 -11.904 -13.549  1.00 10.00      A    C  
ATOM    289  CG  PRO A 225      -3.863 -11.496 -13.987  1.00 10.00      A    C  
ATOM    290  CD  PRO A 225      -4.764 -11.715 -12.810  1.00 10.00      A    C  
ATOM    291  N   ALA A 226      -0.650 -12.098 -11.422  1.00 10.00      A    N  
ATOM    292  CA  ALA A 226       0.233 -11.678 -10.344  1.00 10.00      A    C  
ATOM    293  C   ALA A 226      -0.034 -10.224  -9.964  1.00 10.00      A    C  
ATOM    294  O   ALA A 226      -1.180  -9.767 -10.015  1.00 10.00      A    O  
ATOM    295  CB  ALA A 226       1.687 -11.882 -10.746  1.00 10.00      A    C  
ATOM    296  N   GLN A 227       1.023  -9.498  -9.598  1.00 10.00      A    N  
ATOM    297  CA  GLN A 227       0.904  -8.098  -9.204  1.00 10.00      A    C  
ATOM    298  C   GLN A 227       0.327  -7.249 -10.336  1.00 10.00      A    C  
ATOM    299  O   GLN A 227       0.942  -7.094 -11.393  1.00 10.00      A    O  
ATOM    300  CB  GLN A 227       2.256  -7.540  -8.735  1.00 10.00      A    C  
ATOM    301  CG  GLN A 227       3.390  -7.695  -9.742  1.00 10.00      A    C  
ATOM    302  CD  GLN A 227       4.703  -7.116  -9.254  1.00 10.00      A    C  
ATOM    303  NE2 GLN A 227       4.923  -5.836  -9.507  1.00 10.00      A    N  
ATOM    304  OE1 GLN A 227       5.520  -7.814  -8.654  1.00 10.00      A    O  
ATOM    305  N   PRO A 228      -0.878  -6.701 -10.134  1.00 10.00      A    N  
ATOM    306  CA  PRO A 228      -1.544  -5.869 -11.128  1.00 10.00      A    C  
ATOM    307  C   PRO A 228      -1.148  -4.402 -10.987  1.00 10.00      A    C  
ATOM    308  O   PRO A 228      -1.616  -3.545 -11.738  1.00 10.00      A    O  
ATOM    309  CB  PRO A 228      -3.023  -6.064 -10.787  1.00 10.00      A    C  
ATOM    310  CG  PRO A 228      -3.053  -6.329  -9.316  1.00 10.00      A    C  
ATOM    311  CD  PRO A 228      -1.696  -6.864  -8.921  1.00 10.00      A    C  
ATOM    312  N   HIS A 229      -0.280  -4.125 -10.025  1.00 10.00      A    N  
ATOM    313  CA  HIS A 229       0.188  -2.772  -9.772  1.00 10.00      A    C  
ATOM    314  C   HIS A 229       1.695  -2.683 -10.006  1.00 10.00      A    C  
ATOM    315  O   HIS A 229       2.412  -3.674  -9.848  1.00 10.00      A    O  
ATOM    316  CB  HIS A 229      -0.180  -2.328  -8.350  1.00 10.00      A    C  
ATOM    317  CG  HIS A 229      -1.661  -2.265  -8.107  1.00 10.00      A    C  
ATOM    318  CD2 HIS A 229      -2.506  -3.238  -7.676  1.00 10.00      A    C  
ATOM    319  ND1 HIS A 229      -2.376  -1.118  -8.342  1.00 10.00      A    N  
ATOM    320  CE1 HIS A 229      -3.634  -1.412  -8.057  1.00 10.00      A    C  
ATOM    321  NE2 HIS A 229      -3.758  -2.683  -7.652  1.00 10.00      A    N  
ATOM    322  N   PRO A 230       2.192  -1.493 -10.389  1.00 10.00      A    N  
ATOM    323  CA  PRO A 230       3.619  -1.262 -10.677  1.00 10.00      A    C  
ATOM    324  C   PRO A 230       4.496  -1.287  -9.426  1.00 10.00      A    C  
ATOM    325  O   PRO A 230       5.718  -1.150  -9.517  1.00 10.00      A    O  
ATOM    326  CB  PRO A 230       3.642   0.144 -11.299  1.00 10.00      A    C  
ATOM    327  CG  PRO A 230       2.218   0.468 -11.604  1.00 10.00      A    C  
ATOM    328  CD  PRO A 230       1.404  -0.268 -10.586  1.00 10.00      A    C  
ATOM    329  N   CYS A 231       3.875  -1.470  -8.267  1.00 10.00      A    N  
ATOM    330  CA  CYS A 231       4.602  -1.502  -7.007  1.00 10.00      A    C  
ATOM    331  C   CYS A 231       5.463  -2.761  -6.882  1.00 10.00      A    C  
ATOM    332  O   CYS A 231       6.642  -2.738  -7.231  1.00 10.00      A    O  
ATOM    333  CB  CYS A 231       3.636  -1.374  -5.828  1.00 10.00      A    C  
ATOM    334  SG  CYS A 231       2.311  -0.147  -6.078  1.00 10.00      A    S  
ATOM    335  N   ARG A 232       4.869  -3.853  -6.398  1.00 10.00      A    N  
ATOM    336  CA  ARG A 232       5.568  -5.128  -6.224  1.00 10.00      A    C  
ATOM    337  C   ARG A 232       4.589  -6.179  -5.703  1.00 10.00      A    C  
ATOM    338  O   ARG A 232       3.480  -5.837  -5.284  1.00 10.00      A    O  
ATOM    339  CB  ARG A 232       6.780  -4.991  -5.289  1.00 10.00      A    C  
ATOM    340  CG  ARG A 232       8.100  -5.394  -5.937  1.00 10.00      A    C  
ATOM    341  CD  ARG A 232       9.248  -4.485  -5.521  1.00 10.00      A    C  
ATOM    342  NE  ARG A 232       9.064  -3.120  -6.007  1.00 10.00      A    N  
ATOM    343  CZ  ARG A 232       9.915  -2.120  -5.775  1.00 10.00      A    C  
ATOM    344  NH1 ARG A 232      11.018  -2.328  -5.066  1.00 10.00      A    N1+
ATOM    345  NH2 ARG A 232       9.662  -0.906  -6.248  1.00 10.00      A    N  
ATOM    346  N   ARG A 233       4.990  -7.448  -5.718  1.00 10.00      A    N  
ATOM    347  CA  ARG A 233       4.118  -8.533  -5.267  1.00 10.00      A    C  
ATOM    348  C   ARG A 233       3.718  -8.415  -3.795  1.00 10.00      A    C  
ATOM    349  O   ARG A 233       2.652  -8.883  -3.404  1.00 10.00      A    O  
ATOM    350  CB  ARG A 233       4.708  -9.919  -5.576  1.00 10.00      A    C  
ATOM    351  CG  ARG A 233       5.964 -10.278  -4.797  1.00 10.00      A    C  
ATOM    352  CD  ARG A 233       6.198 -11.781  -4.791  1.00 10.00      A    C  
ATOM    353  NE  ARG A 233       7.551 -12.146  -5.223  1.00 10.00      A    N  
ATOM    354  CZ  ARG A 233       8.109 -13.346  -4.999  1.00 10.00      A    C  
ATOM    355  NH1 ARG A 233       7.424 -14.291  -4.366  1.00 10.00      A    N1+
ATOM    356  NH2 ARG A 233       9.343 -13.607  -5.422  1.00 10.00      A    N  
ATOM    357  N   GLY A 234       4.563  -7.782  -2.990  1.00 10.00      A    N  
ATOM    358  CA  GLY A 234       4.261  -7.627  -1.580  1.00 10.00      A    C  
ATOM    359  C   GLY A 234       3.808  -6.225  -1.228  1.00 10.00      A    C  
ATOM    360  O   GLY A 234       3.777  -5.849  -0.058  1.00 10.00      A    O  
ATOM    361  N   PHE A 235       3.461  -5.445  -2.238  1.00 10.00      A    N  
ATOM    362  CA  PHE A 235       3.009  -4.080  -2.020  1.00 10.00      A    C  
ATOM    363  C   PHE A 235       1.666  -3.836  -2.695  1.00 10.00      A    C  
ATOM    364  O   PHE A 235       1.590  -3.682  -3.917  1.00 10.00      A    O  
ATOM    365  CB  PHE A 235       4.051  -3.072  -2.516  1.00 10.00      A    C  
ATOM    366  CG  PHE A 235       5.239  -2.929  -1.606  1.00 10.00      A    C  
ATOM    367  CD1 PHE A 235       5.220  -2.018  -0.563  1.00 10.00      A    C  
ATOM    368  CD2 PHE A 235       6.374  -3.704  -1.794  1.00 10.00      A    C  
ATOM    369  CE1 PHE A 235       6.307  -1.883   0.279  1.00 10.00      A    C  
ATOM    370  CE2 PHE A 235       7.465  -3.570  -0.958  1.00 10.00      A    C  
ATOM    371  CZ  PHE A 235       7.431  -2.661   0.080  1.00 10.00      A    C  
ATOM    372  N   ILE A 236       0.610  -3.809  -1.895  1.00 10.00      A    N  
ATOM    373  CA  ILE A 236      -0.736  -3.588  -2.407  1.00 10.00      A    C  
ATOM    374  C   ILE A 236      -1.273  -2.236  -1.949  1.00 10.00      A    C  
ATOM    375  O   ILE A 236      -0.888  -1.742  -0.889  1.00 10.00      A    O  
ATOM    376  CB  ILE A 236      -1.724  -4.711  -2.003  1.00 10.00      A    C  
ATOM    377  CG1 ILE A 236      -1.967  -4.748  -0.484  1.00 10.00      A    C  
ATOM    378  CG2 ILE A 236      -1.256  -6.062  -2.531  1.00 10.00      A    C  
ATOM    379  CD1 ILE A 236      -0.871  -5.415   0.326  1.00 10.00      A    C  
ATOM    380  N   PRO A 237      -2.136  -1.604  -2.762  1.00 10.00      A    N  
ATOM    381  CA  PRO A 237      -2.730  -0.301  -2.435  1.00 10.00      A    C  
ATOM    382  C   PRO A 237      -3.463  -0.323  -1.100  1.00 10.00      A    C  
ATOM    383  O   PRO A 237      -4.230  -1.249  -0.811  1.00 10.00      A    O  
ATOM    384  CB  PRO A 237      -3.719  -0.050  -3.580  1.00 10.00      A    C  
ATOM    385  CG  PRO A 237      -3.898  -1.375  -4.242  1.00 10.00      A    C  
ATOM    386  CD  PRO A 237      -2.598  -2.098  -4.068  1.00 10.00      A    C  
ATOM    387  N   ASN A 238      -3.216   0.694  -0.286  1.00 10.00      A    N  
ATOM    388  CA  ASN A 238      -3.842   0.795   1.022  1.00 10.00      A    C  
ATOM    389  C   ASN A 238      -5.079   1.686   0.967  1.00 10.00      A    C  
ATOM    390  O   ASN A 238      -5.187   2.566   0.112  1.00 10.00      A    O  
ATOM    391  CB  ASN A 238      -2.843   1.331   2.052  1.00 10.00      A    C  
ATOM    392  CG  ASN A 238      -3.283   1.070   3.480  1.00 10.00      A    C  
ATOM    393  ND2 ASN A 238      -2.818  -0.024   4.053  1.00 10.00      A    N  
ATOM    394  OD1 ASN A 238      -4.033   1.850   4.064  1.00 10.00      A    O  
ATOM    395  N   ILE A 239      -6.011   1.457   1.877  1.00 10.00      A    N  
ATOM    396  CA  ILE A 239      -7.243   2.232   1.929  1.00 10.00      A    C  
ATOM    397  C   ILE A 239      -7.038   3.550   2.680  1.00 10.00      A    C  
ATOM    398  O   ILE A 239      -7.754   4.526   2.458  1.00 10.00      A    O  
ATOM    399  CB  ILE A 239      -8.373   1.422   2.607  1.00 10.00      A    C  
ATOM    400  CG1 ILE A 239      -8.500   0.034   1.970  1.00 10.00      A    C  
ATOM    401  CG2 ILE A 239      -9.701   2.161   2.542  1.00 10.00      A    C  
ATOM    402  CD1 ILE A 239      -8.815   0.049   0.488  1.00 10.00      A    C  
ATOM    403  N   ARG A 240      -6.051   3.575   3.560  1.00 10.00      A    N  
ATOM    404  CA  ARG A 240      -5.763   4.764   4.348  1.00 10.00      A    C  
ATOM    405  C   ARG A 240      -4.472   5.440   3.901  1.00 10.00      A    C  
ATOM    406  O   ARG A 240      -4.428   6.660   3.733  1.00 10.00      A    O  
ATOM    407  CB  ARG A 240      -5.658   4.394   5.825  1.00 10.00      A    C  
ATOM    408  CG  ARG A 240      -6.929   4.609   6.620  1.00 10.00      A    C  
ATOM    409  CD  ARG A 240      -6.832   3.955   7.985  1.00 10.00      A    C  
ATOM    410  NE  ARG A 240      -7.441   2.628   7.997  1.00 10.00      A    N  
ATOM    411  CZ  ARG A 240      -6.956   1.586   8.668  1.00 10.00      A    C  
ATOM    412  NH1 ARG A 240      -5.839   1.697   9.377  1.00 10.00      A    N1+
ATOM    413  NH2 ARG A 240      -7.591   0.425   8.626  1.00 10.00      A    N  
ATOM    414  N   THR A 241      -3.428   4.643   3.705  1.00 10.00      A    N  
ATOM    415  CA  THR A 241      -2.119   5.155   3.301  1.00 10.00      A    C  
ATOM    416  C   THR A 241      -2.062   5.571   1.823  1.00 10.00      A    C  
ATOM    417  O   THR A 241      -1.000   5.923   1.311  1.00 10.00      A    O  
ATOM    418  CB  THR A 241      -1.014   4.122   3.598  1.00 10.00      A    C  
ATOM    419  CG2 THR A 241       0.308   4.815   3.876  1.00 10.00      A    C  
ATOM    420  OG1 THR A 241      -1.385   3.353   4.749  1.00 10.00      A    O  
ATOM    421  N   GLY A 242      -3.199   5.526   1.147  1.00 10.00      A    N  
ATOM    422  CA  GLY A 242      -3.256   5.918  -0.252  1.00 10.00      A    C  
ATOM    423  C   GLY A 242      -2.572   4.936  -1.189  1.00 10.00      A    C  
ATOM    424  O   GLY A 242      -3.219   4.039  -1.736  1.00 10.00      A    O  
ATOM    425  N   ALA A 243      -1.264   5.109  -1.362  1.00 10.00      A    N  
ATOM    426  CA  ALA A 243      -0.456   4.262  -2.242  1.00 10.00      A    C  
ATOM    427  C   ALA A 243      -0.344   2.820  -1.750  1.00 10.00      A    C  
ATOM    428  O   ALA A 243      -1.040   2.403  -0.821  1.00 10.00      A    O  
ATOM    429  CB  ALA A 243      -0.936   4.324  -3.688  1.00 10.00      A    C  
ATOM    430  N   CYS A 244       0.560   2.070  -2.362  1.00 10.00      A    N  
ATOM    431  CA  CYS A 244       0.771   0.677  -2.008  1.00 10.00      A    C  
ATOM    432  C   CYS A 244       1.726   0.536  -0.828  1.00 10.00      A    C  
ATOM    433  O   CYS A 244       2.790   1.147  -0.806  1.00 10.00      A    O  
ATOM    434  CB  CYS A 244       1.306  -0.090  -3.218  1.00 10.00      A    C  
ATOM    435  SG  CYS A 244       2.315   0.919  -4.352  1.00 10.00      A    S  
ATOM    436  N   GLN A 245       1.329  -0.269   0.149  1.00 10.00      A    N  
ATOM    437  CA  GLN A 245       2.141  -0.516   1.333  1.00 10.00      A    C  
ATOM    438  C   GLN A 245       2.238  -2.016   1.584  1.00 10.00      A    C  
ATOM    439  O   GLN A 245       1.462  -2.796   1.024  1.00 10.00      A    O  
ATOM    440  CB  GLN A 245       1.548   0.177   2.562  1.00 10.00      A    C  
ATOM    441  CG  GLN A 245       1.846   1.667   2.662  1.00 10.00      A    C  
ATOM    442  CD  GLN A 245       2.532   2.039   3.969  1.00 10.00      A    C  
ATOM    443  NE2 GLN A 245       3.253   3.154   3.962  1.00 10.00      A    N  
ATOM    444  OE1 GLN A 245       2.397   1.346   4.976  1.00 10.00      A    O  
ATOM    445  N   ASP A 246       3.192  -2.414   2.415  1.00 10.00      A    N  
ATOM    446  CA  ASP A 246       3.392  -3.825   2.735  1.00 10.00      A    C  
ATOM    447  C   ASP A 246       2.607  -4.230   3.977  1.00 10.00      A    C  
ATOM    448  O   ASP A 246       2.532  -3.476   4.954  1.00 10.00      A    O  
ATOM    449  CB  ASP A 246       4.883  -4.134   2.926  1.00 10.00      A    C  
ATOM    450  CG  ASP A 246       5.153  -5.578   3.322  1.00 10.00      A    C  
ATOM    451  OD1 ASP A 246       5.380  -6.425   2.435  1.00 10.00      A    O  
ATOM    452  OD2 ASP A 246       5.142  -5.900   4.526  1.00 10.00      A    O1-
ATOM    453  N   VAL A 247       2.008  -5.410   3.924  1.00 10.00      A    N  
ATOM    454  CA  VAL A 247       1.233  -5.933   5.042  1.00 10.00      A    C  
ATOM    455  C   VAL A 247       1.883  -7.204   5.576  1.00 10.00      A    C  
ATOM    456  O   VAL A 247       2.985  -7.570   5.156  1.00 10.00      A    O  
ATOM    457  CB  VAL A 247      -0.221  -6.255   4.629  1.00 10.00      A    C  
ATOM    458  CG1 VAL A 247      -0.982  -4.984   4.285  1.00 10.00      A    C  
ATOM    459  CG2 VAL A 247      -0.245  -7.233   3.463  1.00 10.00      A    C  
ATOM    460  N   ASP A 248       1.219  -7.871   6.507  1.00 10.00      A    N  
ATOM    461  CA  ASP A 248       1.745  -9.107   7.063  1.00 10.00      A    C  
ATOM    462  C   ASP A 248       1.142 -10.281   6.316  1.00 10.00      A    C  
ATOM    463  O   ASP A 248      -0.036 -10.590   6.484  1.00 10.00      A    O  
ATOM    464  CB  ASP A 248       1.439  -9.219   8.555  1.00 10.00      A    C  
ATOM    465  CG  ASP A 248       2.185 -10.364   9.203  1.00 10.00      A    C  
ATOM    466  OD1 ASP A 248       3.252 -10.120   9.799  1.00 10.00      A    O  
ATOM    467  OD2 ASP A 248       1.707 -11.515   9.117  1.00 10.00      A    O1-
ATOM    468  N   GLU A 249       1.952 -10.931   5.493  1.00 10.00      A    N  
ATOM    469  CA  GLU A 249       1.486 -12.054   4.686  1.00 10.00      A    C  
ATOM    470  C   GLU A 249       1.304 -13.338   5.500  1.00 10.00      A    C  
ATOM    471  O   GLU A 249       0.804 -14.333   4.983  1.00 10.00      A    O  
ATOM    472  CB  GLU A 249       2.417 -12.300   3.490  1.00 10.00      A    C  
ATOM    473  CG  GLU A 249       2.409 -11.199   2.433  1.00 10.00      A    C  
ATOM    474  CD  GLU A 249       3.356 -10.055   2.746  1.00 10.00      A    C  
ATOM    475  OE1 GLU A 249       2.910  -8.901   2.848  1.00 10.00      A    O  
ATOM    476  OE2 GLU A 249       4.567 -10.291   2.913  1.00 10.00      A    O1-
ATOM    477  N   CYS A 250       1.689 -13.312   6.769  1.00 10.00      A    N  
ATOM    478  CA  CYS A 250       1.553 -14.488   7.622  1.00 10.00      A    C  
ATOM    479  C   CYS A 250       0.148 -14.589   8.206  1.00 10.00      A    C  
ATOM    480  O   CYS A 250      -0.488 -15.643   8.135  1.00 10.00      A    O  
ATOM    481  CB  CYS A 250       2.597 -14.487   8.741  1.00 10.00      A    C  
ATOM    482  SG  CYS A 250       4.309 -14.744   8.179  1.00 10.00      A    S  
ATOM    483  N   GLN A 251      -0.338 -13.491   8.769  1.00 10.00      A    N  
ATOM    484  CA  GLN A 251      -1.670 -13.474   9.364  1.00 10.00      A    C  
ATOM    485  C   GLN A 251      -2.750 -13.146   8.339  1.00 10.00      A    C  
ATOM    486  O   GLN A 251      -3.943 -13.281   8.621  1.00 10.00      A    O  
ATOM    487  CB  GLN A 251      -1.736 -12.523  10.560  1.00 10.00      A    C  
ATOM    488  CG  GLN A 251      -1.311 -11.097  10.263  1.00 10.00      A    C  
ATOM    489  CD  GLN A 251      -1.147 -10.280  11.526  1.00 10.00      A    C  
ATOM    490  NE2 GLN A 251      -2.192  -9.561  11.908  1.00 10.00      A    N  
ATOM    491  OE1 GLN A 251      -0.087 -10.293  12.154  1.00 10.00      A    O  
ATOM    492  N   ALA A 252      -2.333 -12.710   7.156  1.00 10.00      A    N  
ATOM    493  CA  ALA A 252      -3.274 -12.381   6.091  1.00 10.00      A    C  
ATOM    494  C   ALA A 252      -4.008 -13.636   5.633  1.00 10.00      A    C  
ATOM    495  O   ALA A 252      -5.205 -13.601   5.338  1.00 10.00      A    O  
ATOM    496  CB  ALA A 252      -2.549 -11.737   4.922  1.00 10.00      A    C  
ATOM    497  N   ILE A 253      -3.275 -14.741   5.577  1.00 10.00      A    N  
ATOM    498  CA  ILE A 253      -3.832 -16.023   5.177  1.00 10.00      A    C  
ATOM    499  C   ILE A 253      -3.435 -17.082   6.204  1.00 10.00      A    C  
ATOM    500  O   ILE A 253      -2.368 -17.685   6.105  1.00 10.00      A    O  
ATOM    501  CB  ILE A 253      -3.341 -16.450   3.775  1.00 10.00      A    C  
ATOM    502  CG1 ILE A 253      -3.582 -15.329   2.758  1.00 10.00      A    C  
ATOM    503  CG2 ILE A 253      -4.044 -17.725   3.326  1.00 10.00      A    C  
ATOM    504  CD1 ILE A 253      -2.898 -15.550   1.428  1.00 10.00      A    C  
ATOM    505  N   PRO A 254      -4.282 -17.291   7.224  1.00 10.00      A    N  
ATOM    506  CA  PRO A 254      -4.023 -18.266   8.292  1.00 10.00      A    C  
ATOM    507  C   PRO A 254      -3.776 -19.682   7.767  1.00 10.00      A    C  
ATOM    508  O   PRO A 254      -4.681 -20.335   7.241  1.00 10.00      A    O  
ATOM    509  CB  PRO A 254      -5.302 -18.221   9.137  1.00 10.00      A    C  
ATOM    510  CG  PRO A 254      -5.891 -16.882   8.856  1.00 10.00      A    C  
ATOM    511  CD  PRO A 254      -5.561 -16.583   7.423  1.00 10.00      A    C  
ATOM    512  N   GLY A 255      -2.542 -20.147   7.912  1.00 10.00      A    N  
ATOM    513  CA  GLY A 255      -2.185 -21.480   7.469  1.00 10.00      A    C  
ATOM    514  C   GLY A 255      -1.739 -21.516   6.020  1.00 10.00      A    C  
ATOM    515  O   GLY A 255      -2.024 -22.477   5.305  1.00 10.00      A    O  
ATOM    516  N   LEU A 256      -1.048 -20.471   5.584  1.00 10.00      A    N  
ATOM    517  CA  LEU A 256      -0.570 -20.408   4.208  1.00 10.00      A    C  
ATOM    518  C   LEU A 256       0.825 -21.012   4.061  1.00 10.00      A    C  
ATOM    519  O   LEU A 256       1.136 -21.626   3.041  1.00 10.00      A    O  
ATOM    520  CB  LEU A 256      -0.628 -18.979   3.645  1.00 10.00      A    C  
ATOM    521  CG  LEU A 256       0.643 -18.128   3.739  1.00 10.00      A    C  
ATOM    522  CD1 LEU A 256       0.595 -16.999   2.723  1.00 10.00      A    C  
ATOM    523  CD2 LEU A 256       0.824 -17.570   5.142  1.00 10.00      A    C  
ATOM    524  N   CYS A 257       1.657 -20.849   5.082  1.00 10.00      A    N  
ATOM    525  CA  CYS A 257       3.013 -21.386   5.049  1.00 10.00      A    C  
ATOM    526  C   CYS A 257       3.203 -22.442   6.129  1.00 10.00      A    C  
ATOM    527  O   CYS A 257       3.210 -22.135   7.324  1.00 10.00      A    O  
ATOM    528  CB  CYS A 257       4.059 -20.274   5.188  1.00 10.00      A    C  
ATOM    529  SG  CYS A 257       5.780 -20.847   4.982  1.00 10.00      A    S  
ATOM    530  N   GLN A 258       3.350 -23.685   5.703  1.00 10.00      A    N  
ATOM    531  CA  GLN A 258       3.531 -24.796   6.628  1.00 10.00      A    C  
ATOM    532  C   GLN A 258       5.012 -25.135   6.759  1.00 10.00      A    C  
ATOM    533  O   GLN A 258       5.600 -25.758   5.874  1.00 10.00      A    O  
ATOM    534  CB  GLN A 258       2.747 -26.017   6.137  1.00 10.00      A    C  
ATOM    535  CG  GLN A 258       1.307 -25.713   5.752  1.00 10.00      A    C  
ATOM    536  CD  GLN A 258       0.729 -26.714   4.767  1.00 10.00      A    C  
ATOM    537  NE2 GLN A 258      -0.586 -26.863   4.780  1.00 10.00      A    N  
ATOM    538  OE1 GLN A 258       1.456 -27.336   3.989  1.00 10.00      A    O  
ATOM    539  N   GLY A 259       5.618 -24.713   7.859  1.00 10.00      A    N  
ATOM    540  CA  GLY A 259       7.027 -24.978   8.067  1.00 10.00      A    C  
ATOM    541  C   GLY A 259       7.417 -24.952   9.527  1.00 10.00      A    C  
ATOM    542  O   GLY A 259       7.504 -25.999  10.174  1.00 10.00      A    O  
ATOM    543  N   GLY A 260       7.644 -23.760  10.048  1.00 10.00      A    N  
ATOM    544  CA  GLY A 260       8.028 -23.614  11.433  1.00 10.00      A    C  
ATOM    545  C   GLY A 260       7.717 -22.233  11.968  1.00 10.00      A    C  
ATOM    546  O   GLY A 260       6.809 -22.066  12.781  1.00 10.00      A    O  
ATOM    547  N   ASN A 261       8.463 -21.244  11.504  1.00 10.00      A    N  
ATOM    548  CA  ASN A 261       8.268 -19.870  11.947  1.00 10.00      A    C  
ATOM    549  C   ASN A 261       7.984 -18.963  10.760  1.00 10.00      A    C  
ATOM    550  O   ASN A 261       8.803 -18.849   9.843  1.00 10.00      A    O  
ATOM    551  CB  ASN A 261       9.501 -19.365  12.704  1.00 10.00      A    C  
ATOM    552  CG  ASN A 261       9.663 -20.000  14.072  1.00 10.00      A    C  
ATOM    553  ND2 ASN A 261       9.091 -19.374  15.089  1.00 10.00      A    N  
ATOM    554  OD1 ASN A 261      10.306 -21.042  14.213  1.00 10.00      A    O  
ATOM    555  N   CYS A 262       6.827 -18.328  10.766  1.00 10.00      A    N  
ATOM    556  CA  CYS A 262       6.455 -17.439   9.681  1.00 10.00      A    C  
ATOM    557  C   CYS A 262       6.970 -16.029   9.935  1.00 10.00      A    C  
ATOM    558  O   CYS A 262       6.378 -15.264  10.700  1.00 10.00      A    O  
ATOM    559  CB  CYS A 262       4.942 -17.427   9.471  1.00 10.00      A    C  
ATOM    560  SG  CYS A 262       4.416 -16.748   7.860  1.00 10.00      A    S  
ATOM    561  N   ILE A 263       8.092 -15.702   9.316  1.00 10.00      A    N  
ATOM    562  CA  ILE A 263       8.687 -14.381   9.449  1.00 10.00      A    C  
ATOM    563  C   ILE A 263       8.330 -13.564   8.217  1.00 10.00      A    C  
ATOM    564  O   ILE A 263       8.560 -13.999   7.090  1.00 10.00      A    O  
ATOM    565  CB  ILE A 263      10.223 -14.476   9.564  1.00 10.00      A    C  
ATOM    566  CG1 ILE A 263      10.612 -15.413  10.711  1.00 10.00      A    C  
ATOM    567  CG2 ILE A 263      10.837 -13.097   9.761  1.00 10.00      A    C  
ATOM    568  CD1 ILE A 263      12.075 -15.797  10.716  1.00 10.00      A    C  
ATOM    569  N   ASN A 264       7.739 -12.403   8.417  1.00 10.00      A    N  
ATOM    570  CA  ASN A 264       7.354 -11.565   7.295  1.00 10.00      A    C  
ATOM    571  C   ASN A 264       8.118 -10.251   7.271  1.00 10.00      A    C  
ATOM    572  O   ASN A 264       8.510  -9.721   8.311  1.00 10.00      A    O  
ATOM    573  CB  ASN A 264       5.846 -11.317   7.271  1.00 10.00      A    C  
ATOM    574  CG  ASN A 264       5.378 -10.859   5.908  1.00 10.00      A    C  
ATOM    575  ND2 ASN A 264       5.260 -11.790   4.983  1.00 10.00      A    N  
ATOM    576  OD1 ASN A 264       5.136  -9.671   5.679  1.00 10.00      A    O  
ATOM    577  N   THR A 265       8.331  -9.734   6.075  1.00 10.00      A    N  
ATOM    578  CA  THR A 265       9.043  -8.488   5.899  1.00 10.00      A    C  
ATOM    579  C   THR A 265       8.382  -7.664   4.793  1.00 10.00      A    C  
ATOM    580  O   THR A 265       7.336  -8.058   4.249  1.00 10.00      A    O  
ATOM    581  CB  THR A 265      10.534  -8.741   5.567  1.00 10.00      A    C  
ATOM    582  CG2 THR A 265      10.698  -9.369   4.187  1.00 10.00      A    C  
ATOM    583  OG1 THR A 265      11.277  -7.516   5.636  1.00 10.00      A    O  
ATOM    584  N   VAL A 266       8.976  -6.523   4.484  1.00 10.00      A    N  
ATOM    585  CA  VAL A 266       8.466  -5.643   3.442  1.00 10.00      A    C  
ATOM    586  C   VAL A 266       8.853  -6.163   2.061  1.00 10.00      A    C  
ATOM    587  O   VAL A 266      10.030  -6.175   1.706  1.00 10.00      A    O  
ATOM    588  CB  VAL A 266       8.999  -4.199   3.601  1.00 10.00      A    C  
ATOM    589  CG1 VAL A 266       8.020  -3.349   4.393  1.00 10.00      A    C  
ATOM    590  CG2 VAL A 266      10.365  -4.198   4.273  1.00 10.00      A    C  
ATOM    591  N   GLY A 267       7.869  -6.612   1.292  1.00 10.00      A    N  
ATOM    592  CA  GLY A 267       8.152  -7.110  -0.038  1.00 10.00      A    C  
ATOM    593  C   GLY A 267       7.762  -8.559  -0.247  1.00 10.00      A    C  
ATOM    594  O   GLY A 267       7.111  -8.888  -1.236  1.00 10.00      A    O  
ATOM    595  N   SER A 268       8.154  -9.430   0.673  1.00 10.00      A    N  
ATOM    596  CA  SER A 268       7.836 -10.846   0.550  1.00 10.00      A    C  
ATOM    597  C   SER A 268       7.818 -11.552   1.908  1.00 10.00      A    C  
ATOM    598  O   SER A 268       7.855 -10.907   2.962  1.00 10.00      A    O  
ATOM    599  CB  SER A 268       8.827 -11.528  -0.402  1.00 10.00      A    C  
ATOM    600  OG  SER A 268       8.320 -12.768  -0.873  1.00 10.00      A    O  
ATOM    601  N   PHE A 269       7.776 -12.878   1.863  1.00 10.00      A    N  
ATOM    602  CA  PHE A 269       7.735 -13.700   3.056  1.00 10.00      A    C  
ATOM    603  C   PHE A 269       9.064 -14.421   3.269  1.00 10.00      A    C  
ATOM    604  O   PHE A 269       9.824 -14.637   2.324  1.00 10.00      A    O  
ATOM    605  CB  PHE A 269       6.595 -14.722   2.935  1.00 10.00      A    C  
ATOM    606  CG  PHE A 269       6.825 -15.794   1.900  1.00 10.00      A    C  
ATOM    607  CD1 PHE A 269       6.549 -15.559   0.562  1.00 10.00      A    C  
ATOM    608  CD2 PHE A 269       7.319 -17.035   2.268  1.00 10.00      A    C  
ATOM    609  CE1 PHE A 269       6.761 -16.540  -0.388  1.00 10.00      A    C  
ATOM    610  CE2 PHE A 269       7.534 -18.021   1.324  1.00 10.00      A    C  
ATOM    611  CZ  PHE A 269       7.255 -17.773  -0.005  1.00 10.00      A    C  
ATOM    612  N   GLU A 270       9.338 -14.780   4.513  1.00 10.00      A    N  
ATOM    613  CA  GLU A 270      10.558 -15.492   4.868  1.00 10.00      A    C  
ATOM    614  C   GLU A 270      10.256 -16.568   5.904  1.00 10.00      A    C  
ATOM    615  O   GLU A 270      10.410 -16.351   7.104  1.00 10.00      A    O  
ATOM    616  CB  GLU A 270      11.617 -14.529   5.410  1.00 10.00      A    C  
ATOM    617  CG  GLU A 270      12.305 -13.693   4.345  1.00 10.00      A    C  
ATOM    618  CD  GLU A 270      13.711 -13.287   4.735  1.00 10.00      A    C  
ATOM    619  OE1 GLU A 270      14.148 -13.616   5.858  1.00 10.00      A    O  
ATOM    620  OE2 GLU A 270      14.392 -12.643   3.912  1.00 10.00      A    O1-
ATOM    621  N   CYS A 271       9.805 -17.720   5.444  1.00 10.00      A    N  
ATOM    622  CA  CYS A 271       9.482 -18.817   6.345  1.00 10.00      A    C  
ATOM    623  C   CYS A 271      10.751 -19.498   6.847  1.00 10.00      A    C  
ATOM    624  O   CYS A 271      11.607 -19.903   6.058  1.00 10.00      A    O  
ATOM    625  CB  CYS A 271       8.556 -19.828   5.666  1.00 10.00      A    C  
ATOM    626  SG  CYS A 271       6.897 -19.178   5.274  1.00 10.00      A    S  
ATOM    627  N   LYS A 272      10.881 -19.598   8.160  1.00 10.00      A    N  
ATOM    628  CA  LYS A 272      12.043 -20.231   8.763  1.00 10.00      A    C  
ATOM    629  C   LYS A 272      11.822 -21.735   8.870  1.00 10.00      A    C  
ATOM    630  O   LYS A 272      10.994 -22.197   9.659  1.00 10.00      A    O  
ATOM    631  CB  LYS A 272      12.322 -19.623  10.140  1.00 10.00      A    C  
ATOM    632  CG  LYS A 272      13.660 -20.020  10.745  1.00 10.00      A    C  
ATOM    633  CD  LYS A 272      14.011 -19.140  11.936  1.00 10.00      A    C  
ATOM    634  CE  LYS A 272      13.068 -19.373  13.104  1.00 10.00      A    C  
ATOM    635  NZ  LYS A 272      13.355 -20.652  13.805  1.00 10.00      A    N1+
ATOM    636  N   CYS A 273      12.557 -22.492   8.070  1.00 10.00      A    N  
ATOM    637  CA  CYS A 273      12.430 -23.944   8.054  1.00 10.00      A    C  
ATOM    638  C   CYS A 273      13.549 -24.598   8.853  1.00 10.00      A    C  
ATOM    639  O   CYS A 273      14.692 -24.137   8.817  1.00 10.00      A    O  
ATOM    640  CB  CYS A 273      12.460 -24.447   6.610  1.00 10.00      A    C  
ATOM    641  SG  CYS A 273      11.409 -23.499   5.463  1.00 10.00      A    S  
ATOM    642  N   PRO A 274      13.229 -25.673   9.596  1.00 10.00      A    N  
ATOM    643  CA  PRO A 274      14.217 -26.401  10.402  1.00 10.00      A    C  
ATOM    644  C   PRO A 274      15.302 -27.022   9.527  1.00 10.00      A    C  
ATOM    645  O   PRO A 274      15.127 -27.153   8.316  1.00 10.00      A    O  
ATOM    646  CB  PRO A 274      13.394 -27.506  11.078  1.00 10.00      A    C  
ATOM    647  CG  PRO A 274      11.982 -27.034  10.999  1.00 10.00      A    C  
ATOM    648  CD  PRO A 274      11.884 -26.249   9.725  1.00 10.00      A    C  
ATOM    649  N   ALA A 275      16.409 -27.408  10.144  1.00 10.00      A    N  
ATOM    650  CA  ALA A 275      17.523 -28.009   9.425  1.00 10.00      A    C  
ATOM    651  C   ALA A 275      17.089 -29.273   8.692  1.00 10.00      A    C  
ATOM    652  O   ALA A 275      16.561 -30.207   9.299  1.00 10.00      A    O  
ATOM    653  CB  ALA A 275      18.669 -28.302  10.377  1.00 10.00      A    C  
ATOM    654  N   GLY A 276      17.304 -29.289   7.387  1.00 10.00      A    N  
ATOM    655  CA  GLY A 276      16.927 -30.428   6.582  1.00 10.00      A    C  
ATOM    656  C   GLY A 276      15.726 -30.122   5.715  1.00 10.00      A    C  
ATOM    657  O   GLY A 276      15.425 -30.857   4.777  1.00 10.00      A    O  
ATOM    658  N   HIS A 277      15.042 -29.030   6.027  1.00 10.00      A    N  
ATOM    659  CA  HIS A 277      13.864 -28.621   5.274  1.00 10.00      A    C  
ATOM    660  C   HIS A 277      14.198 -27.464   4.337  1.00 10.00      A    C  
ATOM    661  O   HIS A 277      14.979 -26.576   4.684  1.00 10.00      A    O  
ATOM    662  CB  HIS A 277      12.731 -28.202   6.218  1.00 10.00      A    C  
ATOM    663  CG  HIS A 277      12.233 -29.294   7.115  1.00 10.00      A    C  
ATOM    664  CD2 HIS A 277      12.791 -29.833   8.227  1.00 10.00      A    C  
ATOM    665  ND1 HIS A 277      11.023 -29.933   6.953  1.00 10.00      A    N  
ATOM    666  CE1 HIS A 277      10.892 -30.828   7.942  1.00 10.00      A    C  
ATOM    667  NE2 HIS A 277      11.941 -30.803   8.746  1.00 10.00      A    N  
ATOM    668  N   LYS A 278      13.616 -27.490   3.147  1.00 10.00      A    N  
ATOM    669  CA  LYS A 278      13.832 -26.444   2.156  1.00 10.00      A    C  
ATOM    670  C   LYS A 278      12.513 -25.734   1.861  1.00 10.00      A    C  
ATOM    671  O   LYS A 278      11.457 -26.372   1.812  1.00 10.00      A    O  
ATOM    672  CB  LYS A 278      14.421 -27.042   0.875  1.00 10.00      A    C  
ATOM    673  CG  LYS A 278      15.792 -27.678   1.060  1.00 10.00      A    C  
ATOM    674  CD  LYS A 278      16.264 -28.358  -0.214  1.00 10.00      A    C  
ATOM    675  CE  LYS A 278      15.824 -29.812  -0.273  1.00 10.00      A    C  
ATOM    676  NZ  LYS A 278      16.633 -30.680   0.627  1.00 10.00      A    N1+
ATOM    677  N   LEU A 279      12.568 -24.425   1.674  1.00 10.00      A    N  
ATOM    678  CA  LEU A 279      11.367 -23.645   1.406  1.00 10.00      A    C  
ATOM    679  C   LEU A 279      11.106 -23.472  -0.088  1.00 10.00      A    C  
ATOM    680  O   LEU A 279      11.977 -23.033  -0.839  1.00 10.00      A    O  
ATOM    681  CB  LEU A 279      11.460 -22.279   2.088  1.00 10.00      A    C  
ATOM    682  CG  LEU A 279      10.243 -21.361   1.942  1.00 10.00      A    C  
ATOM    683  CD1 LEU A 279       9.015 -21.984   2.593  1.00 10.00      A    C  
ATOM    684  CD2 LEU A 279      10.533 -19.992   2.536  1.00 10.00      A    C  
ATOM    685  N   ASN A 280       9.893 -23.812  -0.501  1.00 10.00      A    N  
ATOM    686  CA  ASN A 280       9.479 -23.689  -1.894  1.00 10.00      A    C  
ATOM    687  C   ASN A 280       8.198 -22.863  -1.983  1.00 10.00      A    C  
ATOM    688  O   ASN A 280       7.206 -23.176  -1.327  1.00 10.00      A    O  
ATOM    689  CB  ASN A 280       9.263 -25.080  -2.506  1.00 10.00      A    C  
ATOM    690  CG  ASN A 280       8.674 -25.041  -3.905  1.00 10.00      A    C  
ATOM    691  ND2 ASN A 280       7.969 -26.100  -4.274  1.00 10.00      A    N  
ATOM    692  OD1 ASN A 280       8.843 -24.069  -4.646  1.00 10.00      A    O  
ATOM    693  N   GLU A 281       8.228 -21.809  -2.795  1.00 10.00      A    N  
ATOM    694  CA  GLU A 281       7.075 -20.923  -2.967  1.00 10.00      A    C  
ATOM    695  C   GLU A 281       5.873 -21.637  -3.580  1.00 10.00      A    C  
ATOM    696  O   GLU A 281       4.726 -21.279  -3.310  1.00 10.00      A    O  
ATOM    697  CB  GLU A 281       7.447 -19.739  -3.861  1.00 10.00      A    C  
ATOM    698  CG  GLU A 281       8.407 -18.744  -3.232  1.00 10.00      A    C  
ATOM    699  CD  GLU A 281       8.976 -17.788  -4.255  1.00 10.00      A    C  
ATOM    700  OE1 GLU A 281       8.291 -16.799  -4.604  1.00 10.00      A    O  
ATOM    701  OE2 GLU A 281      10.103 -18.027  -4.733  1.00 10.00      A    O1-
ATOM    702  N   VAL A 282       6.136 -22.641  -4.407  1.00 10.00      A    N  
ATOM    703  CA  VAL A 282       5.070 -23.378  -5.079  1.00 10.00      A    C  
ATOM    704  C   VAL A 282       4.164 -24.120  -4.095  1.00 10.00      A    C  
ATOM    705  O   VAL A 282       2.944 -23.964  -4.130  1.00 10.00      A    O  
ATOM    706  CB  VAL A 282       5.628 -24.365  -6.125  1.00 10.00      A    C  
ATOM    707  CG1 VAL A 282       4.497 -25.044  -6.882  1.00 10.00      A    C  
ATOM    708  CG2 VAL A 282       6.564 -23.653  -7.093  1.00 10.00      A    C  
ATOM    709  N   SER A 283       4.763 -24.904  -3.212  1.00 10.00      A    N  
ATOM    710  CA  SER A 283       4.006 -25.677  -2.234  1.00 10.00      A    C  
ATOM    711  C   SER A 283       3.719 -24.879  -0.964  1.00 10.00      A    C  
ATOM    712  O   SER A 283       2.773 -25.185  -0.236  1.00 10.00      A    O  
ATOM    713  CB  SER A 283       4.772 -26.952  -1.893  1.00 10.00      A    C  
ATOM    714  OG  SER A 283       6.170 -26.719  -1.953  1.00 10.00      A    O  
ATOM    715  N   GLN A 284       4.541 -23.861  -0.705  1.00 10.00      A    N  
ATOM    716  CA  GLN A 284       4.395 -23.015   0.481  1.00 10.00      A    C  
ATOM    717  C   GLN A 284       4.574 -23.840   1.756  1.00 10.00      A    C  
ATOM    718  O   GLN A 284       3.875 -23.644   2.753  1.00 10.00      A    O  
ATOM    719  CB  GLN A 284       3.047 -22.284   0.483  1.00 10.00      A    C  
ATOM    720  CG  GLN A 284       2.903 -21.245  -0.618  1.00 10.00      A    C  
ATOM    721  CD  GLN A 284       1.476 -20.763  -0.802  1.00 10.00      A    C  
ATOM    722  NE2 GLN A 284       0.702 -20.752   0.271  1.00 10.00      A    N  
ATOM    723  OE1 GLN A 284       1.075 -20.394  -1.905  1.00 10.00      A    O  
ATOM    724  N   LYS A 285       5.521 -24.766   1.706  1.00 10.00      A    N  
ATOM    725  CA  LYS A 285       5.809 -25.632   2.832  1.00 10.00      A    C  
ATOM    726  C   LYS A 285       7.299 -25.960   2.874  1.00 10.00      A    C  
ATOM    727  O   LYS A 285       7.973 -25.943   1.842  1.00 10.00      A    O  
ATOM    728  CB  LYS A 285       4.976 -26.919   2.723  1.00 10.00      A    C  
ATOM    729  CG  LYS A 285       5.359 -28.008   3.712  1.00 10.00      A    C  
ATOM    730  CD  LYS A 285       4.507 -29.252   3.542  1.00 10.00      A    C  
ATOM    731  CE  LYS A 285       5.350 -30.513   3.648  1.00 10.00      A    C  
ATOM    732  NZ  LYS A 285       6.039 -30.630   4.962  1.00 10.00      A    N1+
ATOM    733  N   CYS A 286       7.811 -26.224   4.065  1.00 10.00      A    N  
ATOM    734  CA  CYS A 286       9.210 -26.576   4.233  1.00 10.00      A    C  
ATOM    735  C   CYS A 286       9.366 -28.093   4.191  1.00 10.00      A    C  
ATOM    736  O   CYS A 286       9.007 -28.790   5.144  1.00 10.00      A    O  
ATOM    737  CB  CYS A 286       9.746 -26.033   5.560  1.00 10.00      A    C  
ATOM    738  SG  CYS A 286       9.546 -24.234   5.786  1.00 10.00      A    S  
ATOM    739  N   GLU A 287       9.883 -28.604   3.082  1.00 10.00      A    N  
ATOM    740  CA  GLU A 287      10.070 -30.039   2.915  1.00 10.00      A    C  
ATOM    741  C   GLU A 287      11.358 -30.333   2.154  1.00 10.00      A    C  
ATOM    742  O   GLU A 287      12.185 -29.441   1.950  1.00 10.00      A    O  
ATOM    743  CB  GLU A 287       8.875 -30.641   2.173  1.00 10.00      A    C  
ATOM    744  CG  GLU A 287       8.870 -32.159   2.129  1.00 10.00      A    C  
ATOM    745  CD  GLU A 287       8.774 -32.784   3.507  1.00 10.00      A    C  
ATOM    746  OE1 GLU A 287       7.736 -32.595   4.174  1.00 10.00      A    O  
ATOM    747  OE2 GLU A 287       9.728 -33.482   3.922  1.00 10.00      A    O1-
ATOM    748 CA+2 CA2 A 288       4.885  -8.147   3.864  1.00 10.00      A   Ca  
TER

!LTBP1-TB3

ATOM      1  N   ASP B1521     -11.416 -18.757   8.959  1.00 10.00      C    N  
ATOM      2  CA  ASP B1521     -12.467 -17.971   9.596  1.00 10.00      C    C  
ATOM      3  C   ASP B1521     -13.831 -18.420   9.085  1.00 10.00      C    C  
ATOM      4  O   ASP B1521     -13.987 -18.734   7.902  1.00 10.00      C    O  
ATOM      5  CB  ASP B1521     -12.251 -16.483   9.307  1.00 10.00      C    C  
ATOM      6  CG  ASP B1521     -13.136 -15.571  10.133  1.00 10.00      C    C  
ATOM      7  OD1 ASP B1521     -13.167 -15.725  11.372  1.00 10.00      C    O  
ATOM      8  OD2 ASP B1521     -13.775 -14.671   9.550  1.00 10.00      C    O1-
ATOM      9  N   VAL B1522     -14.804 -18.487   9.978  1.00 10.00      C    N  
ATOM     10  CA  VAL B1522     -16.150 -18.902   9.607  1.00 10.00      C    C  
ATOM     11  C   VAL B1522     -17.158 -17.783   9.839  1.00 10.00      C    C  
ATOM     12  O   VAL B1522     -17.004 -16.971  10.751  1.00 10.00      C    O  
ATOM     13  CB  VAL B1522     -16.600 -20.178  10.355  1.00 10.00      C    C  
ATOM     14  CG1 VAL B1522     -15.808 -21.386   9.878  1.00 10.00      C    C  
ATOM     15  CG2 VAL B1522     -16.464 -20.009  11.861  1.00 10.00      C    C  
ATOM     16  N   TYR B1523     -18.185 -17.740   9.005  1.00 10.00      C    N  
ATOM     17  CA  TYR B1523     -19.215 -16.724   9.117  1.00 10.00      C    C  
ATOM     18  C   TYR B1523     -20.454 -17.301   9.784  1.00 10.00      C    C  
ATOM     19  O   TYR B1523     -21.244 -17.998   9.153  1.00 10.00      C    O  
ATOM     20  CB  TYR B1523     -19.576 -16.167   7.739  1.00 10.00      C    C  
ATOM     21  CG  TYR B1523     -18.523 -15.262   7.146  1.00 10.00      C    C  
ATOM     22  CD1 TYR B1523     -17.571 -15.754   6.262  1.00 10.00      C    C  
ATOM     23  CD2 TYR B1523     -18.479 -13.912   7.468  1.00 10.00      C    C  
ATOM     24  CE1 TYR B1523     -16.609 -14.928   5.716  1.00 10.00      C    C  
ATOM     25  CE2 TYR B1523     -17.521 -13.078   6.930  1.00 10.00      C    C  
ATOM     26  CZ  TYR B1523     -16.589 -13.590   6.054  1.00 10.00      C    C  
ATOM     27  OH  TYR B1523     -15.635 -12.764   5.511  1.00 10.00      C    O  
ATOM     28  N   GLN B1524     -20.607 -17.021  11.066  1.00 10.00      C    N  
ATOM     29  CA  GLN B1524     -21.745 -17.509  11.822  1.00 10.00      C    C  
ATOM     30  C   GLN B1524     -22.476 -16.350  12.483  1.00 10.00      C    C  
ATOM     31  O   GLN B1524     -22.269 -16.061  13.661  1.00 10.00      C    O  
ATOM     32  CB  GLN B1524     -21.294 -18.523  12.873  1.00 10.00      C    C  
ATOM     33  CG  GLN B1524     -20.584 -19.736  12.300  1.00 10.00      C    C  
ATOM     34  CD  GLN B1524     -20.370 -20.821  13.333  1.00 10.00      C    C  
ATOM     35  NE2 GLN B1524     -21.329 -21.724  13.439  1.00 10.00      C    N  
ATOM     36  OE1 GLN B1524     -19.357 -20.842  14.033  1.00 10.00      C    O  
ATOM     37  N   ASP B1525     -23.323 -15.685  11.713  1.00 10.00      C    N  
ATOM     38  CA  ASP B1525     -24.084 -14.546  12.215  1.00 10.00      C    C  
ATOM     39  C   ASP B1525     -25.549 -14.919  12.404  1.00 10.00      C    C  
ATOM     40  O   ASP B1525     -25.881 -16.103  12.530  1.00 10.00      C    O  
ATOM     41  CB  ASP B1525     -23.948 -13.342  11.278  1.00 10.00      C    C  
ATOM     42  CG  ASP B1525     -24.005 -12.018  12.015  1.00 10.00      C    C  
ATOM     43  OD1 ASP B1525     -22.931 -11.472  12.348  1.00 10.00      C    O  
ATOM     44  OD2 ASP B1525     -25.120 -11.519  12.268  1.00 10.00      C    O1-
ATOM     45  N   LEU B1526     -26.422 -13.918  12.424  1.00 10.00      C    N  
ATOM     46  CA  LEU B1526     -27.844 -14.149  12.609  1.00 10.00      C    C  
ATOM     47  C   LEU B1526     -28.605 -14.045  11.296  1.00 10.00      C    C  
ATOM     48  O   LEU B1526     -28.248 -13.267  10.411  1.00 10.00      C    O  
ATOM     49  CB  LEU B1526     -28.433 -13.164  13.629  1.00 10.00      C    C  
ATOM     50  CG  LEU B1526     -27.878 -13.214  15.057  1.00 10.00      C    C  
ATOM     51  CD1 LEU B1526     -27.602 -14.644  15.491  1.00 10.00      C    C  
ATOM     52  CD2 LEU B1526     -26.643 -12.341  15.201  1.00 10.00      C    C  
ATOM     53  N   CYS B1527     -29.648 -14.845  11.180  1.00 10.00      C    N  
ATOM     54  CA  CYS B1527     -30.490 -14.853   9.995  1.00 10.00      C    C  
ATOM     55  C   CYS B1527     -31.819 -14.176  10.331  1.00 10.00      C    C  
ATOM     56  O   CYS B1527     -32.497 -14.573  11.284  1.00 10.00      C    O  
ATOM     57  CB  CYS B1527     -30.716 -16.299   9.534  1.00 10.00      C    C  
ATOM     58  SG  CYS B1527     -31.770 -16.494   8.060  1.00 10.00      C    S  
ATOM     59  N   TRP B1528     -32.172 -13.145   9.573  1.00 10.00      C    N  
ATOM     60  CA  TRP B1528     -33.408 -12.408   9.804  1.00 10.00      C    C  
ATOM     61  C   TRP B1528     -34.440 -12.678   8.711  1.00 10.00      C    C  
ATOM     62  O   TRP B1528     -34.190 -13.455   7.782  1.00 10.00      C    O  
ATOM     63  CB  TRP B1528     -33.139 -10.910   9.953  1.00 10.00      C    C  
ATOM     64  CG  TRP B1528     -32.534 -10.549  11.276  1.00 10.00      C    C  
ATOM     65  CD1 TRP B1528     -33.189 -10.421  12.466  1.00 10.00      C    C  
ATOM     66  CD2 TRP B1528     -31.155 -10.277  11.548  1.00 10.00      C    C  
ATOM     67  CE2 TRP B1528     -31.050  -9.986  12.923  1.00 10.00      C    C  
ATOM     68  CE3 TRP B1528     -30.000 -10.247  10.764  1.00 10.00      C    C  
ATOM     69  NE1 TRP B1528     -32.307 -10.081  13.459  1.00 10.00      C    N  
ATOM     70  CZ2 TRP B1528     -29.837  -9.677  13.529  1.00 10.00      C    C  
ATOM     71  CZ3 TRP B1528     -28.797  -9.941  11.367  1.00 10.00      C    C  
ATOM     72  CH2 TRP B1528     -28.724  -9.658  12.736  1.00 10.00      C    C  
ATOM     73  N   GLU B1529     -35.592 -12.021   8.807  1.00 10.00      C    N  
ATOM     74  CA  GLU B1529     -36.661 -12.233   7.843  1.00 10.00      C    C  
ATOM     75  C   GLU B1529     -37.266 -10.932   7.313  1.00 10.00      C    C  
ATOM     76  O   GLU B1529     -37.416 -10.762   6.104  1.00 10.00      C    O  
ATOM     77  CB  GLU B1529     -37.757 -13.093   8.474  1.00 10.00      C    C  
ATOM     78  CG  GLU B1529     -38.395 -14.093   7.526  1.00 10.00      C    C  
ATOM     79  CD  GLU B1529     -39.410 -14.979   8.218  1.00 10.00      C    C  
ATOM     80  OE1 GLU B1529     -39.043 -15.671   9.186  1.00 10.00      C    O  
ATOM     81  OE2 GLU B1529     -40.583 -14.990   7.790  1.00 10.00      C    O1-
ATOM     82  N   HIS B1530     -37.614 -10.010   8.207  1.00 10.00      C    N  
ATOM     83  CA  HIS B1530     -38.247  -8.759   7.788  1.00 10.00      C    C  
ATOM     84  C   HIS B1530     -37.372  -7.533   8.036  1.00 10.00      C    C  
ATOM     85  O   HIS B1530     -36.334  -7.615   8.698  1.00 10.00      C    O  
ATOM     86  CB  HIS B1530     -39.615  -8.586   8.464  1.00 10.00      C    C  
ATOM     87  CG  HIS B1530     -40.705  -9.453   7.896  1.00 10.00      C    C  
ATOM     88  CD2 HIS B1530     -40.616 -10.582   7.152  1.00 10.00      C    C  
ATOM     89  ND1 HIS B1530     -42.033  -9.159   8.103  1.00 10.00      C    N  
ATOM     90  CE1 HIS B1530     -42.717 -10.106   7.486  1.00 10.00      C    C  
ATOM     91  NE2 HIS B1530     -41.901 -10.986   6.899  1.00 10.00      C    N  
ATOM     92  N   LEU B1531     -37.814  -6.397   7.509  1.00 10.00      C    N  
ATOM     93  CA  LEU B1531     -37.101  -5.134   7.652  1.00 10.00      C    C  
ATOM     94  C   LEU B1531     -38.066  -4.014   8.048  1.00 10.00      C    C  
ATOM     95  O   LEU B1531     -39.264  -4.089   7.760  1.00 10.00      C    O  
ATOM     96  CB  LEU B1531     -36.389  -4.785   6.341  1.00 10.00      C    C  
ATOM     97  CG  LEU B1531     -37.198  -4.938   5.048  1.00 10.00      C    C  
ATOM     98  CD1 LEU B1531     -37.819  -3.614   4.633  1.00 10.00      C    C  
ATOM     99  CD2 LEU B1531     -36.320  -5.491   3.938  1.00 10.00      C    C  
ATOM    100  N   SER B1532     -37.552  -2.981   8.708  1.00 10.00      C    N  
ATOM    101  CA  SER B1532     -38.387  -1.862   9.142  1.00 10.00      C    C  
ATOM    102  C   SER B1532     -37.807  -0.507   8.713  1.00 10.00      C    C  
ATOM    103  O   SER B1532     -37.058  -0.422   7.737  1.00 10.00      C    O  
ATOM    104  CB  SER B1532     -38.613  -1.910  10.656  1.00 10.00      C    C  
ATOM    105  OG  SER B1532     -39.086  -3.185  11.055  1.00 10.00      C    O  
ATOM    106  N   ASP B1533     -38.167   0.545   9.444  1.00 10.00      C    N  
ATOM    107  CA  ASP B1533     -37.716   1.903   9.146  1.00 10.00      C    C  
ATOM    108  C   ASP B1533     -36.406   2.247   9.851  1.00 10.00      C    C  
ATOM    109  O   ASP B1533     -35.419   2.607   9.206  1.00 10.00      C    O  
ATOM    110  CB  ASP B1533     -38.805   2.928   9.509  1.00 10.00      C    C  
ATOM    111  CG  ASP B1533     -39.254   2.879  10.964  1.00 10.00      C    C  
ATOM    112  OD1 ASP B1533     -39.181   1.796  11.590  1.00 10.00      C    O  
ATOM    113  OD2 ASP B1533     -39.685   3.926  11.487  1.00 10.00      C    O1-
ATOM    114  N   GLU B1534     -36.403   2.141  11.173  1.00 10.00      C    N  
ATOM    115  CA  GLU B1534     -35.223   2.443  11.969  1.00 10.00      C    C  
ATOM    116  C   GLU B1534     -34.240   1.285  11.923  1.00 10.00      C    C  
ATOM    117  O   GLU B1534     -33.041   1.480  11.726  1.00 10.00      C    O  
ATOM    118  CB  GLU B1534     -35.616   2.731  13.420  1.00 10.00      C    C  
ATOM    119  CG  GLU B1534     -36.471   3.975  13.610  1.00 10.00      C    C  
ATOM    120  CD  GLU B1534     -36.784   4.239  15.069  1.00 10.00      C    C  
ATOM    121  OE1 GLU B1534     -35.838   4.298  15.884  1.00 10.00      C    O  
ATOM    122  OE2 GLU B1534     -37.973   4.383  15.413  1.00 10.00      C    O1-
ATOM    123  N   TYR B1535     -34.756   0.082  12.101  1.00 10.00      C    N  
ATOM    124  CA  TYR B1535     -33.925  -1.112  12.084  1.00 10.00      C    C  
ATOM    125  C   TYR B1535     -34.062  -1.852  10.763  1.00 10.00      C    C  
ATOM    126  O   TYR B1535     -35.161  -2.262  10.380  1.00 10.00      C    O  
ATOM    127  CB  TYR B1535     -34.286  -2.038  13.244  1.00 10.00      C    C  
ATOM    128  CG  TYR B1535     -33.738  -1.590  14.579  1.00 10.00      C    C  
ATOM    129  CD1 TYR B1535     -32.557  -2.120  15.079  1.00 10.00      C    C  
ATOM    130  CD2 TYR B1535     -34.404  -0.640  15.341  1.00 10.00      C    C  
ATOM    131  CE1 TYR B1535     -32.055  -1.719  16.302  1.00 10.00      C    C  
ATOM    132  CE2 TYR B1535     -33.906  -0.230  16.563  1.00 10.00      C    C  
ATOM    133  CZ  TYR B1535     -32.734  -0.774  17.040  1.00 10.00      C    C  
ATOM    134  OH  TYR B1535     -32.241  -0.377  18.261  1.00 10.00      C    O  
ATOM    135  N   VAL B1536     -32.945  -2.016  10.067  1.00 10.00      C    N  
ATOM    136  CA  VAL B1536     -32.938  -2.712   8.789  1.00 10.00      C    C  
ATOM    137  C   VAL B1536     -33.220  -4.199   8.978  1.00 10.00      C    C  
ATOM    138  O   VAL B1536     -33.820  -4.843   8.122  1.00 10.00      C    O  
ATOM    139  CB  VAL B1536     -31.605  -2.518   8.025  1.00 10.00      C    C  
ATOM    140  CG1 VAL B1536     -31.495  -1.099   7.486  1.00 10.00      C    C  
ATOM    141  CG2 VAL B1536     -30.410  -2.849   8.908  1.00 10.00      C    C  
ATOM    142  N   CYS B1537     -32.797  -4.734  10.111  1.00 10.00      C    N  
ATOM    143  CA  CYS B1537     -32.998  -6.138  10.413  1.00 10.00      C    C  
ATOM    144  C   CYS B1537     -34.029  -6.300  11.522  1.00 10.00      C    C  
ATOM    145  O   CYS B1537     -33.753  -6.013  12.689  1.00 10.00      C    O  
ATOM    146  CB  CYS B1537     -31.672  -6.784  10.820  1.00 10.00      C    C  
ATOM    147  SG  CYS B1537     -30.333  -6.585   9.598  1.00 10.00      C    S  
ATOM    148  N   SER B1538     -35.220  -6.744  11.158  1.00 10.00      C    N  
ATOM    149  CA  SER B1538     -36.292  -6.931  12.124  1.00 10.00      C    C  
ATOM    150  C   SER B1538     -36.766  -8.384  12.147  1.00 10.00      C    C  
ATOM    151  O   SER B1538     -36.232  -9.224  11.417  1.00 10.00      C    O  
ATOM    152  CB  SER B1538     -37.452  -5.990  11.802  1.00 10.00      C    C  
ATOM    153  OG  SER B1538     -36.963  -4.708  11.444  1.00 10.00      C    O  
ATOM    154  N   ARG B1539     -37.766  -8.662  12.992  1.00 10.00      C    N  
ATOM    155  CA  ARG B1539     -38.337 -10.003  13.148  1.00 10.00      C    C  
ATOM    156  C   ARG B1539     -37.397 -10.900  13.964  1.00 10.00      C    C  
ATOM    157  O   ARG B1539     -36.175 -10.789  13.848  1.00 10.00      C    O  
ATOM    158  CB  ARG B1539     -38.700 -10.633  11.790  1.00 10.00      C    C  
ATOM    159  CG  ARG B1539     -40.010 -11.410  11.781  1.00 10.00      C    C  
ATOM    160  CD  ARG B1539     -41.168 -10.559  12.286  1.00 10.00      C    C  
ATOM    161  NE  ARG B1539     -41.687  -9.648  11.265  1.00 10.00      C    N  
ATOM    162  CZ  ARG B1539     -41.866  -8.338  11.448  1.00 10.00      C    C  
ATOM    163  NH1 ARG B1539     -41.571  -7.774  12.609  1.00 10.00      C    N1+
ATOM    164  NH2 ARG B1539     -42.347  -7.597  10.461  1.00 10.00      C    N  
ATOM    165  N   PRO B1540     -37.958 -11.757  14.840  1.00 10.00      C    N  
ATOM    166  CA  PRO B1540     -37.177 -12.673  15.688  1.00 10.00      C    C  
ATOM    167  C   PRO B1540     -36.087 -13.424  14.926  1.00 10.00      C    C  
ATOM    168  O   PRO B1540     -36.261 -13.791  13.762  1.00 10.00      C    O  
ATOM    169  CB  PRO B1540     -38.232 -13.650  16.196  1.00 10.00      C    C  
ATOM    170  CG  PRO B1540     -39.474 -12.838  16.258  1.00 10.00      C    C  
ATOM    171  CD  PRO B1540     -39.403 -11.885  15.099  1.00 10.00      C    C  
ATOM    172  N   LEU B1541     -34.972 -13.654  15.608  1.00 10.00      C    N  
ATOM    173  CA  LEU B1541     -33.830 -14.348  15.032  1.00 10.00      C    C  
ATOM    174  C   LEU B1541     -34.219 -15.752  14.583  1.00 10.00      C    C  
ATOM    175  O   LEU B1541     -34.551 -16.605  15.407  1.00 10.00      C    O  
ATOM    176  CB  LEU B1541     -32.687 -14.424  16.055  1.00 10.00      C    C  
ATOM    177  CG  LEU B1541     -31.802 -13.178  16.222  1.00 10.00      C    C  
ATOM    178  CD1 LEU B1541     -32.611 -11.976  16.695  1.00 10.00      C    C  
ATOM    179  CD2 LEU B1541     -30.671 -13.465  17.195  1.00 10.00      C    C  
ATOM    180  N   VAL B1542     -34.179 -15.984  13.277  1.00 10.00      C    N  
ATOM    181  CA  VAL B1542     -34.540 -17.280  12.720  1.00 10.00      C    C  
ATOM    182  C   VAL B1542     -33.520 -18.341  13.119  1.00 10.00      C    C  
ATOM    183  O   VAL B1542     -33.881 -19.477  13.433  1.00 10.00      C    O  
ATOM    184  CB  VAL B1542     -34.655 -17.230  11.181  1.00 10.00      C    C  
ATOM    185  CG1 VAL B1542     -35.228 -18.531  10.636  1.00 10.00      C    C  
ATOM    186  CG2 VAL B1542     -35.504 -16.046  10.744  1.00 10.00      C    C  
ATOM    187  N   GLY B1543     -32.249 -17.965  13.124  1.00 10.00      C    N  
ATOM    188  CA  GLY B1543     -31.206 -18.901  13.488  1.00 10.00      C    C  
ATOM    189  C   GLY B1543     -29.947 -18.214  13.975  1.00 10.00      C    C  
ATOM    190  O   GLY B1543     -29.652 -17.081  13.576  1.00 10.00      C    O  
ATOM    191  N   LYS B1544     -29.214 -18.901  14.842  1.00 10.00      C    N  
ATOM    192  CA  LYS B1544     -27.972 -18.389  15.403  1.00 10.00      C    C  
ATOM    193  C   LYS B1544     -26.806 -19.244  14.907  1.00 10.00      C    C  
ATOM    194  O   LYS B1544     -26.973 -20.445  14.681  1.00 10.00      C    O  
ATOM    195  CB  LYS B1544     -28.055 -18.428  16.938  1.00 10.00      C    C  
ATOM    196  CG  LYS B1544     -26.724 -18.301  17.668  1.00 10.00      C    C  
ATOM    197  CD  LYS B1544     -26.333 -16.849  17.902  1.00 10.00      C    C  
ATOM    198  CE  LYS B1544     -25.104 -16.752  18.795  1.00 10.00      C    C  
ATOM    199  NZ  LYS B1544     -24.598 -15.355  18.906  1.00 10.00      C    N1+
ATOM    200  N   GLN B1545     -25.642 -18.619  14.708  1.00 10.00      C    N  
ATOM    201  CA  GLN B1545     -24.447 -19.322  14.234  1.00 10.00      C    C  
ATOM    202  C   GLN B1545     -24.671 -19.919  12.848  1.00 10.00      C    C  
ATOM    203  O   GLN B1545     -24.052 -20.918  12.475  1.00 10.00      C    O  
ATOM    204  CB  GLN B1545     -24.008 -20.413  15.218  1.00 10.00      C    C  
ATOM    205  CG  GLN B1545     -23.344 -19.893  16.480  1.00 10.00      C    C  
ATOM    206  CD  GLN B1545     -22.575 -20.977  17.206  1.00 10.00      C    C  
ATOM    207  NE2 GLN B1545     -22.506 -20.879  18.520  1.00 10.00      C    N  
ATOM    208  OE1 GLN B1545     -22.057 -21.902  16.587  1.00 10.00      C    O  
ATOM    209  N   THR B1546     -25.548 -19.292  12.087  1.00 10.00      C    N  
ATOM    210  CA  THR B1546     -25.863 -19.758  10.754  1.00 10.00      C    C  
ATOM    211  C   THR B1546     -25.072 -18.968   9.720  1.00 10.00      C    C  
ATOM    212  O   THR B1546     -24.890 -17.762   9.864  1.00 10.00      C    O  
ATOM    213  CB  THR B1546     -27.372 -19.589  10.486  1.00 10.00      C    C  
ATOM    214  CG2 THR B1546     -27.804 -20.384   9.263  1.00 10.00      C    C  
ATOM    215  OG1 THR B1546     -28.103 -20.051  11.631  1.00 10.00      C    O  
ATOM    216  N   THR B1547     -24.593 -19.651   8.691  1.00 10.00      C    N  
ATOM    217  CA  THR B1547     -23.831 -19.004   7.636  1.00 10.00      C    C  
ATOM    218  C   THR B1547     -24.766 -18.431   6.567  1.00 10.00      C    C  
ATOM    219  O   THR B1547     -25.947 -18.800   6.489  1.00 10.00      C    O  
ATOM    220  CB  THR B1547     -22.786 -19.956   7.007  1.00 10.00      C    C  
ATOM    221  CG2 THR B1547     -23.454 -21.083   6.234  1.00 10.00      C    C  
ATOM    222  OG1 THR B1547     -21.911 -19.228   6.133  1.00 10.00      C    O  
ATOM    223  N   TYR B1548     -24.227 -17.531   5.755  1.00 10.00      C    N  
ATOM    224  CA  TYR B1548     -24.984 -16.872   4.694  1.00 10.00      C    C  
ATOM    225  C   TYR B1548     -25.539 -17.884   3.694  1.00 10.00      C    C  
ATOM    226  O   TYR B1548     -26.700 -17.801   3.288  1.00 10.00      C    O  
ATOM    227  CB  TYR B1548     -24.083 -15.854   3.982  1.00 10.00      C    C  
ATOM    228  CG  TYR B1548     -24.799 -14.881   3.071  1.00 10.00      C    C  
ATOM    229  CD1 TYR B1548     -25.499 -13.799   3.584  1.00 10.00      C    C  
ATOM    230  CD2 TYR B1548     -24.760 -15.037   1.695  1.00 10.00      C    C  
ATOM    231  CE1 TYR B1548     -26.142 -12.900   2.756  1.00 10.00      C    C  
ATOM    232  CE2 TYR B1548     -25.400 -14.145   0.856  1.00 10.00      C    C  
ATOM    233  CZ  TYR B1548     -26.088 -13.079   1.393  1.00 10.00      C    C  
ATOM    234  OH  TYR B1548     -26.722 -12.192   0.558  1.00 10.00      C    O  
ATOM    235  N   THR B1549     -24.709 -18.849   3.320  1.00 10.00      C    N  
ATOM    236  CA  THR B1549     -25.095 -19.882   2.368  1.00 10.00      C    C  
ATOM    237  C   THR B1549     -26.295 -20.692   2.863  1.00 10.00      C    C  
ATOM    238  O   THR B1549     -27.189 -21.034   2.091  1.00 10.00      C    O  
ATOM    239  CB  THR B1549     -23.914 -20.841   2.115  1.00 10.00      C    C  
ATOM    240  CG2 THR B1549     -23.564 -20.885   0.636  1.00 10.00      C    C  
ATOM    241  OG1 THR B1549     -22.770 -20.389   2.859  1.00 10.00      C    O  
ATOM    242  N   GLU B1550     -26.321 -20.969   4.157  1.00 10.00      C    N  
ATOM    243  CA  GLU B1550     -27.393 -21.755   4.748  1.00 10.00      C    C  
ATOM    244  C   GLU B1550     -28.682 -20.951   4.908  1.00 10.00      C    C  
ATOM    245  O   GLU B1550     -29.745 -21.385   4.472  1.00 10.00      C    O  
ATOM    246  CB  GLU B1550     -26.950 -22.321   6.096  1.00 10.00      C    C  
ATOM    247  CG  GLU B1550     -27.864 -23.399   6.653  1.00 10.00      C    C  
ATOM    248  CD  GLU B1550     -27.389 -23.905   7.995  1.00 10.00      C    C  
ATOM    249  OE1 GLU B1550     -28.089 -23.684   9.003  1.00 10.00      C    O  
ATOM    250  OE2 GLU B1550     -26.301 -24.511   8.050  1.00 10.00      C    O1-
ATOM    251  N   CYS B1551     -28.576 -19.781   5.520  1.00 10.00      C    N  
ATOM    252  CA  CYS B1551     -29.739 -18.926   5.762  1.00 10.00      C    C  
ATOM    253  C   CYS B1551     -30.427 -18.490   4.470  1.00 10.00      C    C  
ATOM    254  O   CYS B1551     -31.637 -18.681   4.306  1.00 10.00      C    O  
ATOM    255  CB  CYS B1551     -29.354 -17.706   6.613  1.00 10.00      C    C  
ATOM    256  SG  CYS B1551     -30.492 -16.281   6.493  1.00 10.00      C    S  
ATOM    257  N   CYS B1552     -29.653 -17.939   3.547  1.00 10.00      C    N  
ATOM    258  CA  CYS B1552     -30.191 -17.446   2.286  1.00 10.00      C    C  
ATOM    259  C   CYS B1552     -30.768 -18.539   1.394  1.00 10.00      C    C  
ATOM    260  O   CYS B1552     -31.905 -18.434   0.937  1.00 10.00      C    O  
ATOM    261  CB  CYS B1552     -29.158 -16.607   1.548  1.00 10.00      C    C  
ATOM    262  SG  CYS B1552     -28.747 -15.067   2.421  1.00 10.00      C    S  
ATOM    263  N   CYS B1553     -30.005 -19.596   1.160  1.00 10.00      C    N  
ATOM    264  CA  CYS B1553     -30.472 -20.687   0.311  1.00 10.00      C    C  
ATOM    265  C   CYS B1553     -31.370 -21.642   1.095  1.00 10.00      C    C  
ATOM    266  O   CYS B1553     -31.200 -22.861   1.048  1.00 10.00      C    O  
ATOM    267  CB  CYS B1553     -29.286 -21.437  -0.305  1.00 10.00      C    C  
ATOM    268  SG  CYS B1553     -27.919 -20.361  -0.865  1.00 10.00      C    S  
ATOM    269  N   LEU B1554     -32.333 -21.075   1.814  1.00 10.00      C    N  
ATOM    270  CA  LEU B1554     -33.256 -21.860   2.618  1.00 10.00      C    C  
ATOM    271  C   LEU B1554     -34.581 -21.134   2.809  1.00 10.00      C    C  
ATOM    272  O   LEU B1554     -35.628 -21.630   2.392  1.00 10.00      C    O  
ATOM    273  CB  LEU B1554     -32.642 -22.192   3.982  1.00 10.00      C    C  
ATOM    274  CG  LEU B1554     -33.465 -23.107   4.895  1.00 10.00      C    C  
ATOM    275  CD1 LEU B1554     -33.606 -24.494   4.285  1.00 10.00      C    C  
ATOM    276  CD2 LEU B1554     -32.841 -23.189   6.279  1.00 10.00      C    C  
ATOM    277  N   TYR B1555     -34.532 -19.951   3.420  1.00 10.00      C    N  
ATOM    278  CA  TYR B1555     -35.746 -19.178   3.676  1.00 10.00      C    C  
ATOM    279  C   TYR B1555     -35.431 -17.745   4.109  1.00 10.00      C    C  
ATOM    280  O   TYR B1555     -36.208 -16.826   3.840  1.00 10.00      C    O  
ATOM    281  CB  TYR B1555     -36.598 -19.880   4.745  1.00 10.00      C    C  
ATOM    282  CG  TYR B1555     -37.857 -19.136   5.141  1.00 10.00      C    C  
ATOM    283  CD1 TYR B1555     -38.849 -18.862   4.208  1.00 10.00      C    C  
ATOM    284  CD2 TYR B1555     -38.052 -18.712   6.448  1.00 10.00      C    C  
ATOM    285  CE1 TYR B1555     -39.999 -18.185   4.563  1.00 10.00      C    C  
ATOM    286  CE2 TYR B1555     -39.200 -18.034   6.812  1.00 10.00      C    C  
ATOM    287  CZ  TYR B1555     -40.170 -17.772   5.867  1.00 10.00      C    C  
ATOM    288  OH  TYR B1555     -41.315 -17.095   6.226  1.00 10.00      C    O  
ATOM    289  N   GLY B1556     -34.297 -17.568   4.780  1.00 10.00      C    N  
ATOM    290  CA  GLY B1556     -33.896 -16.248   5.251  1.00 10.00      C    C  
ATOM    291  C   GLY B1556     -33.841 -15.206   4.151  1.00 10.00      C    C  
ATOM    292  O   GLY B1556     -33.524 -15.518   3.000  1.00 10.00      C    O  
ATOM    293  N   GLU B1557     -34.157 -13.965   4.504  1.00 10.00      C    N  
ATOM    294  CA  GLU B1557     -34.153 -12.872   3.542  1.00 10.00      C    C  
ATOM    295  C   GLU B1557     -33.031 -11.881   3.845  1.00 10.00      C    C  
ATOM    296  O   GLU B1557     -32.635 -11.096   2.981  1.00 10.00      C    O  
ATOM    297  CB  GLU B1557     -35.509 -12.156   3.544  1.00 10.00      C    C  
ATOM    298  CG  GLU B1557     -35.771 -11.300   2.312  1.00 10.00      C    C  
ATOM    299  CD  GLU B1557     -36.392 -12.077   1.167  1.00 10.00      C    C  
ATOM    300  OE1 GLU B1557     -37.384 -11.590   0.585  1.00 10.00      C    O  
ATOM    301  OE2 GLU B1557     -35.892 -13.175   0.838  1.00 10.00      C    O1-
ATOM    302  N   ALA B1558     -32.512 -11.925   5.066  1.00 10.00      C    N  
ATOM    303  CA  ALA B1558     -31.442 -11.027   5.478  1.00 10.00      C    C  
ATOM    304  C   ALA B1558     -30.502 -11.749   6.431  1.00 10.00      C    C  
ATOM    305  O   ALA B1558     -30.946 -12.554   7.250  1.00 10.00      C    O  
ATOM    306  CB  ALA B1558     -32.017  -9.787   6.143  1.00 10.00      C    C  
ATOM    307  N   TRP B1559     -29.215 -11.466   6.325  1.00 10.00      C    N  
ATOM    308  CA  TRP B1559     -28.223 -12.106   7.178  1.00 10.00      C    C  
ATOM    309  C   TRP B1559     -27.132 -11.121   7.591  1.00 10.00      C    C  
ATOM    310  O   TRP B1559     -26.723 -10.271   6.803  1.00 10.00      C    O  
ATOM    311  CB  TRP B1559     -27.603 -13.288   6.422  1.00 10.00      C    C  
ATOM    312  CG  TRP B1559     -26.572 -14.058   7.189  1.00 10.00      C    C  
ATOM    313  CD1 TRP B1559     -26.792 -15.118   8.013  1.00 10.00      C    C  
ATOM    314  CD2 TRP B1559     -25.154 -13.838   7.190  1.00 10.00      C    C  
ATOM    315  CE2 TRP B1559     -24.585 -14.803   8.040  1.00 10.00      C    C  
ATOM    316  CE3 TRP B1559     -24.313 -12.920   6.552  1.00 10.00      C    C  
ATOM    317  NE1 TRP B1559     -25.607 -15.570   8.530  1.00 10.00      C    N  
ATOM    318  CZ2 TRP B1559     -23.214 -14.875   8.273  1.00 10.00      C    C  
ATOM    319  CZ3 TRP B1559     -22.954 -12.993   6.786  1.00 10.00      C    C  
ATOM    320  CH2 TRP B1559     -22.416 -13.966   7.636  1.00 10.00      C    C  
ATOM    321  N   GLY B1560     -26.692 -11.225   8.839  1.00 10.00      C    N  
ATOM    322  CA  GLY B1560     -25.623 -10.373   9.338  1.00 10.00      C    C  
ATOM    323  C   GLY B1560     -26.028  -8.934   9.597  1.00 10.00      C    C  
ATOM    324  O   GLY B1560     -27.051  -8.455   9.102  1.00 10.00      C    O  
ATOM    325  N   MET B1561     -25.209  -8.242  10.384  1.00 10.00      C    N  
ATOM    326  CA  MET B1561     -25.456  -6.844  10.714  1.00 10.00      C    C  
ATOM    327  C   MET B1561     -25.363  -5.997   9.448  1.00 10.00      C    C  
ATOM    328  O   MET B1561     -24.475  -6.207   8.619  1.00 10.00      C    O  
ATOM    329  CB  MET B1561     -24.445  -6.356  11.755  1.00 10.00      C    C  
ATOM    330  CG  MET B1561     -24.939  -5.208  12.621  1.00 10.00      C    C  
ATOM    331  SD  MET B1561     -25.925  -5.750  14.036  1.00 10.00      C    S  
ATOM    332  CE  MET B1561     -27.506  -6.082  13.260  1.00 10.00      C    C  
ATOM    333  N   GLN B1562     -26.275  -5.043   9.295  1.00 10.00      C    N  
ATOM    334  CA  GLN B1562     -26.306  -4.203   8.099  1.00 10.00      C    C  
ATOM    335  C   GLN B1562     -27.328  -4.775   7.129  1.00 10.00      C    C  
ATOM    336  O   GLN B1562     -27.719  -4.131   6.156  1.00 10.00      C    O  
ATOM    337  CB  GLN B1562     -26.683  -2.762   8.438  1.00 10.00      C    C  
ATOM    338  CG  GLN B1562     -25.607  -1.974   9.157  1.00 10.00      C    C  
ATOM    339  CD  GLN B1562     -25.853  -0.482   9.091  1.00 10.00      C    C  
ATOM    340  NE2 GLN B1562     -25.522   0.213  10.163  1.00 10.00      C    N  
ATOM    341  OE1 GLN B1562     -26.353   0.041   8.090  1.00 10.00      C    O  
ATOM    342  N   CYS B1563     -27.758  -5.989   7.429  1.00 10.00      C    N  
ATOM    343  CA  CYS B1563     -28.743  -6.696   6.635  1.00 10.00      C    C  
ATOM    344  C   CYS B1563     -28.269  -7.032   5.229  1.00 10.00      C    C  
ATOM    345  O   CYS B1563     -28.542  -6.303   4.271  1.00 10.00      C    O  
ATOM    346  CB  CYS B1563     -30.098  -5.990   6.626  1.00 10.00      C    C  
ATOM    347  SG  CYS B1563     -31.289  -6.698   7.809  1.00 10.00      C    S  
ATOM    348  N   ALA B1564     -27.539  -8.129   5.116  1.00 10.00      C    N  
ATOM    349  CA  ALA B1564     -27.076  -8.586   3.825  1.00 10.00      C    C  
ATOM    350  C   ALA B1564     -28.227  -9.336   3.178  1.00 10.00      C    C  
ATOM    351  O   ALA B1564     -28.419 -10.528   3.418  1.00 10.00      C    O  
ATOM    352  CB  ALA B1564     -25.846  -9.468   3.963  1.00 10.00      C    C  
ATOM    353  N   LEU B1565     -29.027  -8.600   2.418  1.00 10.00      C    N  
ATOM    354  CA  LEU B1565     -30.187  -9.154   1.743  1.00 10.00      C    C  
ATOM    355  C   LEU B1565     -29.813 -10.350   0.896  1.00 10.00      C    C  
ATOM    356  O   LEU B1565     -28.892 -10.282   0.085  1.00 10.00      C    O  
ATOM    357  CB  LEU B1565     -30.854  -8.101   0.861  1.00 10.00      C    C  
ATOM    358  CG  LEU B1565     -31.959  -8.611  -0.067  1.00 10.00      C    C  
ATOM    359  CD1 LEU B1565     -33.310  -8.582   0.626  1.00 10.00      C    C  
ATOM    360  CD2 LEU B1565     -31.992  -7.821  -1.364  1.00 10.00      C    C  
ATOM    361  N   CYS B1566     -30.523 -11.439   1.101  1.00 10.00      C    N  
ATOM    362  CA  CYS B1566     -30.286 -12.642   0.337  1.00 10.00      C    C  
ATOM    363  C   CYS B1566     -30.704 -12.401  -1.104  1.00 10.00      C    C  
ATOM    364  O   CYS B1566     -31.828 -11.952  -1.357  1.00 10.00      C    O  
ATOM    365  CB  CYS B1566     -31.060 -13.803   0.950  1.00 10.00      C    C  
ATOM    366  SG  CYS B1566     -30.556 -14.184   2.657  1.00 10.00      C    S  
ATOM    367  N   PRO B1567     -29.789 -12.670  -2.054  1.00 10.00      C    N  
ATOM    368  CA  PRO B1567     -30.022 -12.462  -3.485  1.00 10.00      C    C  
ATOM    369  C   PRO B1567     -31.411 -12.895  -3.937  1.00 10.00      C    C  
ATOM    370  O   PRO B1567     -31.937 -13.922  -3.496  1.00 10.00      C    O  
ATOM    371  CB  PRO B1567     -28.943 -13.321  -4.137  1.00 10.00      C    C  
ATOM    372  CG  PRO B1567     -27.813 -13.270  -3.169  1.00 10.00      C    C  
ATOM    373  CD  PRO B1567     -28.439 -13.212  -1.801  1.00 10.00      C    C  
ATOM    374  N   LEU B1568     -32.000 -12.085  -4.807  1.00 10.00      C    N  
ATOM    375  CA  LEU B1568     -33.321 -12.341  -5.346  1.00 10.00      C    C  
ATOM    376  C   LEU B1568     -33.348 -13.685  -6.055  1.00 10.00      C    C  
ATOM    377  O   LEU B1568     -32.315 -14.173  -6.515  1.00 10.00      C    O  
ATOM    378  CB  LEU B1568     -33.703 -11.222  -6.326  1.00 10.00      C    C  
ATOM    379  CG  LEU B1568     -35.178 -11.133  -6.718  1.00 10.00      C    C  
ATOM    380  CD1 LEU B1568     -36.021 -10.703  -5.529  1.00 10.00      C    C  
ATOM    381  CD2 LEU B1568     -35.363 -10.178  -7.886  1.00 10.00      C    C  
ATOM    382  N   LYS B1569     -34.531 -14.271  -6.154  1.00 10.00      C    N  
ATOM    383  CA  LYS B1569     -34.696 -15.564  -6.801  1.00 10.00      C    C  
ATOM    384  C   LYS B1569     -34.179 -15.554  -8.244  1.00 10.00      C    C  
ATOM    385  O   LYS B1569     -33.797 -16.593  -8.781  1.00 10.00      C    O  
ATOM    386  CB  LYS B1569     -36.158 -16.010  -6.741  1.00 10.00      C    C  
ATOM    387  CG  LYS B1569     -36.353 -17.515  -6.613  1.00 10.00      C    C  
ATOM    388  CD  LYS B1569     -35.568 -18.088  -5.439  1.00 10.00      C    C  
ATOM    389  CE  LYS B1569     -36.022 -17.504  -4.109  1.00 10.00      C    C  
ATOM    390  NZ  LYS B1569     -35.276 -18.093  -2.965  1.00 10.00      C    N1+
ATOM    391  N   ASP B1570     -34.157 -14.377  -8.857  1.00 10.00      C    N  
ATOM    392  CA  ASP B1570     -33.666 -14.241 -10.225  1.00 10.00      C    C  
ATOM    393  C   ASP B1570     -32.395 -13.393 -10.265  1.00 10.00      C    C  
ATOM    394  O   ASP B1570     -32.143 -12.660 -11.224  1.00 10.00      C    O  
ATOM    395  CB  ASP B1570     -34.743 -13.643 -11.138  1.00 10.00      C    C  
ATOM    396  CG  ASP B1570     -34.480 -13.916 -12.610  1.00 10.00      C    C  
ATOM    397  OD1 ASP B1570     -34.575 -15.088 -13.031  1.00 10.00      C    O  
ATOM    398  OD2 ASP B1570     -34.183 -12.960 -13.357  1.00 10.00      C    O1-
ATOM    399  N   SER B1571     -31.593 -13.479  -9.211  1.00 10.00      C    N  
ATOM    400  CA  SER B1571     -30.347 -12.729  -9.143  1.00 10.00      C    C  
ATOM    401  C   SER B1571     -29.204 -13.547  -9.733  1.00 10.00      C    C  
ATOM    402  O   SER B1571     -29.205 -14.777  -9.657  1.00 10.00      C    O  
ATOM    403  CB  SER B1571     -30.031 -12.332  -7.699  1.00 10.00      C    C  
ATOM    404  OG  SER B1571     -28.773 -11.687  -7.604  1.00 10.00      C    O  
ATOM    405  N   ASP B1572     -28.232 -12.858 -10.317  1.00 10.00      C    N  
ATOM    406  CA  ASP B1572     -27.084 -13.511 -10.928  1.00 10.00      C    C  
ATOM    407  C   ASP B1572     -26.129 -14.040  -9.866  1.00 10.00      C    C  
ATOM    408  O   ASP B1572     -25.412 -15.014 -10.089  1.00 10.00      C    O  
ATOM    409  CB  ASP B1572     -26.351 -12.540 -11.853  1.00 10.00      C    C  
ATOM    410  CG  ASP B1572     -26.060 -13.137 -13.213  1.00 10.00      C    C  
ATOM    411  OD1 ASP B1572     -25.014 -13.803 -13.372  1.00 10.00      C    O  
ATOM    412  OD2 ASP B1572     -26.878 -12.937 -14.139  1.00 10.00      C    O1-
ATOM    413  N   ASP B1573     -26.129 -13.399  -8.705  1.00 10.00      C    N  
ATOM    414  CA  ASP B1573     -25.262 -13.817  -7.607  1.00 10.00      C    C  
ATOM    415  C   ASP B1573     -25.918 -14.927  -6.803  1.00 10.00      C    C  
ATOM    416  O   ASP B1573     -25.252 -15.672  -6.086  1.00 10.00      C    O  
ATOM    417  CB  ASP B1573     -24.911 -12.638  -6.700  1.00 10.00      C    C  
ATOM    418  CG  ASP B1573     -23.702 -11.873  -7.195  1.00 10.00      C    C  
ATOM    419  OD1 ASP B1573     -22.721 -12.512  -7.625  1.00 10.00      C    O  
ATOM    420  OD2 ASP B1573     -23.719 -10.626  -7.149  1.00 10.00      C    O1-
ATOM    421  N   TYR B1574     -27.232 -15.039  -6.947  1.00 10.00      C    N  
ATOM    422  CA  TYR B1574     -28.002 -16.060  -6.250  1.00 10.00      C    C  
ATOM    423  C   TYR B1574     -27.533 -17.451  -6.666  1.00 10.00      C    C  
ATOM    424  O   TYR B1574     -27.394 -18.346  -5.834  1.00 10.00      C    O  
ATOM    425  CB  TYR B1574     -29.495 -15.893  -6.560  1.00 10.00      C    C  
ATOM    426  CG  TYR B1574     -30.407 -16.847  -5.820  1.00 10.00      C    C  
ATOM    427  CD1 TYR B1574     -31.079 -17.856  -6.496  1.00 10.00      C    C  
ATOM    428  CD2 TYR B1574     -30.603 -16.733  -4.451  1.00 10.00      C    C  
ATOM    429  CE1 TYR B1574     -31.919 -18.727  -5.829  1.00 10.00      C    C  
ATOM    430  CE2 TYR B1574     -31.439 -17.600  -3.773  1.00 10.00      C    C  
ATOM    431  CZ  TYR B1574     -32.095 -18.594  -4.468  1.00 10.00      C    C  
ATOM    432  OH  TYR B1574     -32.934 -19.460  -3.798  1.00 10.00      C    O  
ATOM    433  N   ALA B1575     -27.263 -17.609  -7.958  1.00 10.00      C    N  
ATOM    434  CA  ALA B1575     -26.815 -18.886  -8.502  1.00 10.00      C    C  
ATOM    435  C   ALA B1575     -25.342 -19.147  -8.196  1.00 10.00      C    C  
ATOM    436  O   ALA B1575     -24.849 -20.261  -8.375  1.00 10.00      C    O  
ATOM    437  CB  ALA B1575     -27.073 -18.949  -9.998  1.00 10.00      C    C  
ATOM    438  N   GLN B1576     -24.639 -18.113  -7.748  1.00 10.00      C    N  
ATOM    439  CA  GLN B1576     -23.228 -18.245  -7.409  1.00 10.00      C    C  
ATOM    440  C   GLN B1576     -23.090 -18.798  -5.998  1.00 10.00      C    C  
ATOM    441  O   GLN B1576     -22.333 -19.740  -5.755  1.00 10.00      C    O  
ATOM    442  CB  GLN B1576     -22.504 -16.899  -7.517  1.00 10.00      C    C  
ATOM    443  CG  GLN B1576     -21.010 -16.981  -7.234  1.00 10.00      C    C  
ATOM    444  CD  GLN B1576     -20.424 -15.663  -6.758  1.00 10.00      C    C  
ATOM    445  NE2 GLN B1576     -19.142 -15.459  -7.024  1.00 10.00      C    N  
ATOM    446  OE1 GLN B1576     -21.111 -14.848  -6.143  1.00 10.00      C    O  
ATOM    447  N   LEU B1577     -23.839 -18.211  -5.074  1.00 10.00      C    N  
ATOM    448  CA  LEU B1577     -23.811 -18.643  -3.688  1.00 10.00      C    C  
ATOM    449  C   LEU B1577     -24.569 -19.955  -3.517  1.00 10.00      C    C  
ATOM    450  O   LEU B1577     -24.046 -20.913  -2.952  1.00 10.00      C    O  
ATOM    451  CB  LEU B1577     -24.407 -17.572  -2.775  1.00 10.00      C    C  
ATOM    452  CG  LEU B1577     -24.409 -17.902  -1.284  1.00 10.00      C    C  
ATOM    453  CD1 LEU B1577     -23.156 -17.371  -0.614  1.00 10.00      C    C  
ATOM    454  CD2 LEU B1577     -25.663 -17.370  -0.613  1.00 10.00      C    C  
ATOM    455  N   CYS B1578     -25.796 -19.995  -4.014  1.00 10.00      C    N  
ATOM    456  CA  CYS B1578     -26.615 -21.192  -3.912  1.00 10.00      C    C  
ATOM    457  C   CYS B1578     -26.326 -22.144  -5.067  1.00 10.00      C    C  
ATOM    458  O   CYS B1578     -26.635 -21.851  -6.226  1.00 10.00      C    O  
ATOM    459  CB  CYS B1578     -28.105 -20.836  -3.878  1.00 10.00      C    C  
ATOM    460  SG  CYS B1578     -28.567 -19.587  -2.630  1.00 10.00      C    S  
ATOM    461  N   ASN B1579     -25.728 -23.284  -4.742  1.00 10.00      C    N  
ATOM    462  CA  ASN B1579     -25.400 -24.295  -5.742  1.00 10.00      C    C  
ATOM    463  C   ASN B1579     -26.672 -24.895  -6.332  1.00 10.00      C    C  
ATOM    464  O   ASN B1579     -26.662 -25.447  -7.433  1.00 10.00      C    O  
ATOM    465  CB  ASN B1579     -24.528 -25.406  -5.142  1.00 10.00      C    C  
ATOM    466  CG  ASN B1579     -23.161 -24.920  -4.692  1.00 10.00      C    C  
ATOM    467  ND2 ASN B1579     -22.220 -24.866  -5.616  1.00 10.00      C    N  
ATOM    468  OD1 ASN B1579     -22.957 -24.602  -3.518  1.00 10.00      C    O  
ATOM    469  N   ILE B1580     -27.763 -24.789  -5.585  1.00 10.00      C    N  
ATOM    470  CA  ILE B1580     -29.052 -25.295  -6.023  1.00 10.00      C    C  
ATOM    471  C   ILE B1580     -30.039 -24.136  -6.142  1.00 10.00      C    C  
ATOM    472  O   ILE B1580     -29.808 -23.067  -5.575  1.00 10.00      C    O  
ATOM    473  CB  ILE B1580     -29.610 -26.365  -5.057  1.00 10.00      C    C  
ATOM    474  CG1 ILE B1580     -29.451 -25.925  -3.599  1.00 10.00      C    C  
ATOM    475  CG2 ILE B1580     -28.933 -27.707  -5.299  1.00 10.00      C    C  
ATOM    476  CD1 ILE B1580     -30.114 -26.850  -2.600  1.00 10.00      C    C  
ATOM    477  N   PRO B1581     -31.133 -24.317  -6.904  1.00 10.00      C    N  
ATOM    478  CA  PRO B1581     -32.150 -23.272  -7.090  1.00 10.00      C    C  
ATOM    479  C   PRO B1581     -32.838 -22.885  -5.782  1.00 10.00      C    C  
ATOM    480  O   PRO B1581     -33.009 -21.702  -5.484  1.00 10.00      C    O  
ATOM    481  CB  PRO B1581     -33.162 -23.912  -8.047  1.00 10.00      C    C  
ATOM    482  CG  PRO B1581     -32.431 -25.038  -8.689  1.00 10.00      C    C  
ATOM    483  CD  PRO B1581     -31.458 -25.537  -7.661  1.00 10.00      C    C  
ATOM    484  N   VAL B1582     -33.234 -23.880  -5.006  1.00 10.00      C    N  
ATOM    485  CA  VAL B1582     -33.906 -23.633  -3.734  1.00 10.00      C    C  
ATOM    486  C   VAL B1582     -32.991 -23.963  -2.554  1.00 10.00      C    C  
ATOM    487  O   VAL B1582     -31.778 -23.763  -2.627  1.00 10.00      C    O  
ATOM    488  CB  VAL B1582     -35.215 -24.442  -3.619  1.00 10.00      C    C  
ATOM    489  CG1 VAL B1582     -35.840 -24.266  -2.243  1.00 10.00      C    C  
ATOM    490  CG2 VAL B1582     -36.197 -24.029  -4.706  1.00 10.00      C    C  

!LTBP1-E3cb15
ATOM     36  N   LEU B1621     -12.204  -9.927   5.868  1.00 10.00      B    N  
ATOM     37  CA  LEU B1621     -10.887  -9.580   6.381  1.00 10.00      B    C  
ATOM     38  C   LEU B1621     -10.243  -8.490   5.535  1.00 10.00      B    C  
ATOM     39  O   LEU B1621      -9.837  -8.728   4.397  1.00 10.00      B    O  
ATOM     40  CB  LEU B1621      -9.979 -10.810   6.438  1.00 10.00      B    C  
ATOM     41  CG  LEU B1621      -8.649 -10.634   7.177  1.00 10.00      B    C  
ATOM     42  CD1 LEU B1621      -8.888 -10.227   8.622  1.00 10.00      B    C  
ATOM     43  CD2 LEU B1621      -7.825 -11.910   7.107  1.00 10.00      B    C  
ATOM     44  N   GLN B1622     -10.168  -7.292   6.094  1.00 10.00      B    N  
ATOM     45  CA  GLN B1622      -9.569  -6.160   5.404  1.00 10.00      B    C  
ATOM     46  C   GLN B1622      -8.091  -6.039   5.760  1.00 10.00      B    C  
ATOM     47  O   GLN B1622      -7.638  -6.594   6.769  1.00 10.00      B    O  
ATOM     48  CB  GLN B1622     -10.314  -4.869   5.756  1.00 10.00      B    C  
ATOM     49  CG  GLN B1622     -10.974  -4.189   4.566  1.00 10.00      B    C  
ATOM     50  CD  GLN B1622      -9.971  -3.524   3.643  1.00 10.00      B    C  
ATOM     51  NE2 GLN B1622      -9.671  -2.264   3.907  1.00 10.00      B    N  
ATOM     52  OE1 GLN B1622      -9.466  -4.139   2.706  1.00 10.00      B    O  
ATOM     53  N   ALA B1623      -7.344  -5.329   4.930  1.00 10.00      B    N  
ATOM     54  CA  ALA B1623      -5.917  -5.138   5.156  1.00 10.00      B    C  
ATOM     55  C   ALA B1623      -5.648  -3.840   5.906  1.00 10.00      B    C  
ATOM     56  O   ALA B1623      -6.302  -2.823   5.664  1.00 10.00      B    O  
ATOM     57  CB  ALA B1623      -5.161  -5.156   3.836  1.00 10.00      B    C  
ATOM     58  N   GLU B1624      -4.686  -3.884   6.816  1.00 10.00      B    N  
ATOM     59  CA  GLU B1624      -4.319  -2.722   7.609  1.00 10.00      B    C  
ATOM     60  C   GLU B1624      -3.135  -1.996   6.985  1.00 10.00      B    C  
ATOM     61  O   GLU B1624      -2.623  -2.397   5.939  1.00 10.00      B    O  
ATOM     62  CB  GLU B1624      -3.950  -3.155   9.029  1.00 10.00      B    C  
ATOM     63  CG  GLU B1624      -5.069  -3.011  10.043  1.00 10.00      B    C  
ATOM     64  CD  GLU B1624      -5.523  -1.576  10.203  1.00 10.00      B    C  
ATOM     65  OE1 GLU B1624      -6.736  -1.351  10.405  1.00 10.00      B    O  
ATOM     66  OE2 GLU B1624      -4.671  -0.664  10.118  1.00 10.00      B    O1-
ATOM     67  N   GLU B1625      -2.707  -0.923   7.635  1.00 10.00      B    N  
ATOM     68  CA  GLU B1625      -1.573  -0.143   7.165  1.00 10.00      B    C  
ATOM     69  C   GLU B1625      -0.266  -0.831   7.566  1.00 10.00      B    C  
ATOM     70  O   GLU B1625      -0.248  -2.029   7.854  1.00 10.00      B    O  
ATOM     71  CB  GLU B1625      -1.626   1.275   7.732  1.00 10.00      B    C  
ATOM     72  CG  GLU B1625      -2.892   2.035   7.379  1.00 10.00      B    C  
ATOM     73  CD  GLU B1625      -2.853   3.471   7.851  1.00 10.00      B    C  
ATOM     74  OE1 GLU B1625      -3.161   3.717   9.035  1.00 10.00      B    O  
ATOM     75  OE2 GLU B1625      -2.512   4.359   7.042  1.00 10.00      B    O1-
ATOM     76  N   CYS B1626       0.828  -0.079   7.588  1.00 10.00      B    N  
ATOM     77  CA  CYS B1626       2.126  -0.633   7.957  1.00 10.00      B    C  
ATOM     78  C   CYS B1626       2.149  -1.078   9.419  1.00 10.00      B    C  
ATOM     79  O   CYS B1626       2.991  -1.878   9.820  1.00 10.00      B    O  
ATOM     80  CB  CYS B1626       3.231   0.397   7.711  1.00 10.00      B    C  
ATOM     81  SG  CYS B1626       3.135   1.869   8.782  1.00 10.00      B    S  
ATOM     82  N   GLY B1627       1.194  -0.578  10.201  1.00 10.00      B    N  
ATOM     83  CA  GLY B1627       1.126  -0.911  11.616  1.00 10.00      B    C  
ATOM     84  C   GLY B1627       0.574  -2.299  11.894  1.00 10.00      B    C  
ATOM     85  O   GLY B1627       0.282  -2.637  13.044  1.00 10.00      B    O  
ATOM     86  N   ILE B1628       0.418  -3.104  10.853  1.00 10.00      B    N  
ATOM     87  CA  ILE B1628      -0.093  -4.457  11.015  1.00 10.00      B    C  
ATOM     88  C   ILE B1628       1.051  -5.440  11.273  1.00 10.00      B    C  
ATOM     89  O   ILE B1628       0.831  -6.546  11.772  1.00 10.00      B    O  
ATOM     90  CB  ILE B1628      -0.940  -4.916   9.801  1.00 10.00      B    C  
ATOM     91  CG1 ILE B1628      -1.717  -6.199  10.123  1.00 10.00      B    C  
ATOM     92  CG2 ILE B1628      -0.075  -5.110   8.566  1.00 10.00      B    C  
ATOM     93  CD1 ILE B1628      -2.716  -6.052  11.253  1.00 10.00      B    C  
ATOM     94  N   LEU B1629       2.273  -5.017  10.968  1.00 10.00      B    N  
ATOM     95  CA  LEU B1629       3.438  -5.867  11.157  1.00 10.00      B    C  
ATOM     96  C   LEU B1629       4.695  -5.031  11.376  1.00 10.00      B    C  
ATOM     97  O   LEU B1629       4.625  -3.813  11.543  1.00 10.00      B    O  
ATOM     98  CB  LEU B1629       3.630  -6.791   9.943  1.00 10.00      B    C  
ATOM     99  CG  LEU B1629       4.375  -6.207   8.733  1.00 10.00      B    C  
ATOM    100  CD1 LEU B1629       4.911  -7.312   7.840  1.00 10.00      B    C  
ATOM    101  CD2 LEU B1629       3.495  -5.252   7.943  1.00 10.00      B    C  
ATOM    102  N   ASN B1630       5.838  -5.700  11.386  1.00 10.00      B    N  
ATOM    103  CA  ASN B1630       7.124  -5.032  11.560  1.00 10.00      B    C  
ATOM    104  C   ASN B1630       7.505  -4.265  10.299  1.00 10.00      B    C  
ATOM    105  O   ASN B1630       8.222  -3.266  10.362  1.00 10.00      B    O  
ATOM    106  CB  ASN B1630       8.224  -6.041  11.906  1.00 10.00      B    C  
ATOM    107  CG  ASN B1630       8.050  -7.376  11.205  1.00 10.00      B    C  
ATOM    108  ND2 ASN B1630       8.575  -7.492   9.992  1.00 10.00      B    N  
ATOM    109  OD1 ASN B1630       7.442  -8.293  11.751  1.00 10.00      B    O  
ATOM    110  N   GLY B1631       7.023  -4.743   9.156  1.00 10.00      B    N  
ATOM    111  CA  GLY B1631       7.313  -4.102   7.890  1.00 10.00      B    C  
ATOM    112  C   GLY B1631       8.787  -4.158   7.556  1.00 10.00      B    C  
ATOM    113  O   GLY B1631       9.320  -5.223   7.243  1.00 10.00      B    O  
ATOM    114  N   CYS B1632       9.444  -3.011   7.645  1.00 10.00      B    N  
ATOM    115  CA  CYS B1632      10.870  -2.908   7.359  1.00 10.00      B    C  
ATOM    116  C   CYS B1632      11.703  -3.557   8.466  1.00 10.00      B    C  
ATOM    117  O   CYS B1632      12.928  -3.653   8.357  1.00 10.00      B    O  
ATOM    118  CB  CYS B1632      11.256  -1.439   7.181  1.00 10.00      B    C  
ATOM    119  SG  CYS B1632      10.194  -0.280   8.105  1.00 10.00      B    S  
ATOM    120  N   GLU B1633      11.018  -3.973   9.537  1.00 10.00      B    N  
ATOM    121  CA  GLU B1633      11.644  -4.643  10.680  1.00 10.00      B    C  
ATOM    122  C   GLU B1633      12.431  -3.687  11.569  1.00 10.00      B    C  
ATOM    123  O   GLU B1633      12.070  -3.473  12.726  1.00 10.00      B    O  
ATOM    124  CB  GLU B1633      12.502  -5.834  10.248  1.00 10.00      B    C  
ATOM    125  CG  GLU B1633      11.735  -6.937   9.546  1.00 10.00      B    C  
ATOM    126  CD  GLU B1633      12.587  -8.162   9.316  1.00 10.00      B    C  
ATOM    127  OE1 GLU B1633      13.576  -8.064   8.562  1.00 10.00      B    O  
ATOM    128  OE2 GLU B1633      12.282  -9.224   9.894  1.00 10.00      B    O1-
ATOM    129  N   ASN B1634      13.506  -3.126  11.041  1.00 10.00      B    N  
ATOM    130  CA  ASN B1634      14.320  -2.199  11.809  1.00 10.00      B    C  
ATOM    131  C   ASN B1634      13.836  -0.767  11.615  1.00 10.00      B    C  
ATOM    132  O   ASN B1634      13.476  -0.367  10.505  1.00 10.00      B    O  
ATOM    133  CB  ASN B1634      15.818  -2.349  11.493  1.00 10.00      B    C  
ATOM    134  CG  ASN B1634      16.285  -1.540  10.294  1.00 10.00      B    C  
ATOM    135  ND2 ASN B1634      16.277  -2.154   9.121  1.00 10.00      B    N  
ATOM    136  OD1 ASN B1634      16.669  -0.375  10.424  1.00 10.00      B    O  
ATOM    137  N   GLY B1635      13.804  -0.016  12.702  1.00 10.00      B    N  
ATOM    138  CA  GLY B1635      13.352   1.357  12.642  1.00 10.00      B    C  
ATOM    139  C   GLY B1635      11.874   1.472  12.958  1.00 10.00      B    C  
ATOM    140  O   GLY B1635      11.418   0.988  13.994  1.00 10.00      B    O  
ATOM    141  N   ARG B1636      11.126   2.095  12.060  1.00 10.00      B    N  
ATOM    142  CA  ARG B1636       9.691   2.276  12.245  1.00 10.00      B    C  
ATOM    143  C   ARG B1636       9.009   2.515  10.903  1.00 10.00      B    C  
ATOM    144  O   ARG B1636       9.538   3.223  10.044  1.00 10.00      B    O  
ATOM    145  CB  ARG B1636       9.420   3.453  13.195  1.00 10.00      B    C  
ATOM    146  CG  ARG B1636       7.965   3.894  13.276  1.00 10.00      B    C  
ATOM    147  CD  ARG B1636       7.095   2.847  13.957  1.00 10.00      B    C  
ATOM    148  NE  ARG B1636       5.671   3.170  13.854  1.00 10.00      B    N  
ATOM    149  CZ  ARG B1636       4.699   2.257  13.798  1.00 10.00      B    C  
ATOM    150  NH1 ARG B1636       4.996   0.965  13.826  1.00 10.00      B    N1+
ATOM    151  NH2 ARG B1636       3.432   2.641  13.700  1.00 10.00      B    N  
ATOM    152  N   CYS B1637       7.843   1.913  10.720  1.00 10.00      B    N  
ATOM    153  CA  CYS B1637       7.089   2.076   9.492  1.00 10.00      B    C  
ATOM    154  C   CYS B1637       6.482   3.474   9.453  1.00 10.00      B    C  
ATOM    155  O   CYS B1637       6.219   4.071  10.501  1.00 10.00      B    O  
ATOM    156  CB  CYS B1637       5.984   1.021   9.402  1.00 10.00      B    C  
ATOM    157  SG  CYS B1637       4.442   1.451  10.278  1.00 10.00      B    S  
ATOM    158  N   VAL B1638       6.281   4.010   8.262  1.00 10.00      B    N  
ATOM    159  CA  VAL B1638       5.701   5.334   8.119  1.00 10.00      B    C  
ATOM    160  C   VAL B1638       4.440   5.253   7.272  1.00 10.00      B    C  
ATOM    161  O   VAL B1638       4.380   4.492   6.306  1.00 10.00      B    O  
ATOM    162  CB  VAL B1638       6.689   6.333   7.477  1.00 10.00      B    C  
ATOM    163  CG1 VAL B1638       6.114   7.744   7.483  1.00 10.00      B    C  
ATOM    164  CG2 VAL B1638       8.033   6.296   8.187  1.00 10.00      B    C  
ATOM    165  N   ARG B1639       3.429   6.011   7.653  1.00 10.00      B    N  
ATOM    166  CA  ARG B1639       2.183   6.027   6.914  1.00 10.00      B    C  
ATOM    167  C   ARG B1639       1.875   7.427   6.399  1.00 10.00      B    C  
ATOM    168  O   ARG B1639       1.841   8.393   7.163  1.00 10.00      B    O  
ATOM    169  CB  ARG B1639       1.019   5.439   7.729  1.00 10.00      B    C  
ATOM    170  CG  ARG B1639       0.710   6.146   9.042  1.00 10.00      B    C  
ATOM    171  CD  ARG B1639      -0.369   7.207   8.872  1.00 10.00      B    C  
ATOM    172  NE  ARG B1639      -1.429   6.769   7.968  1.00 10.00      B    N  
ATOM    173  CZ  ARG B1639      -2.052   7.566   7.108  1.00 10.00      B    C  
ATOM    174  NH1 ARG B1639      -1.728   8.855   7.024  1.00 10.00      B    N1+
ATOM    175  NH2 ARG B1639      -2.991   7.061   6.323  1.00 10.00      B    N  
ATOM    176  N   VAL B1640       1.688   7.528   5.099  1.00 10.00      B    N  
ATOM    177  CA  VAL B1640       1.384   8.796   4.456  1.00 10.00      B    C  
ATOM    178  C   VAL B1640       0.183   8.627   3.534  1.00 10.00      B    C  
ATOM    179  O   VAL B1640      -0.695   7.813   3.805  1.00 10.00      B    O  
ATOM    180  CB  VAL B1640       2.593   9.320   3.649  1.00 10.00      B    C  
ATOM    181  CG1 VAL B1640       3.668   9.852   4.586  1.00 10.00      B    C  
ATOM    182  CG2 VAL B1640       3.161   8.229   2.748  1.00 10.00      B    C  
ATOM    183  N   GLN B1641       0.135   9.398   2.458  1.00 10.00      B    N  
ATOM    184  CA  GLN B1641      -0.958   9.298   1.502  1.00 10.00      B    C  
ATOM    185  C   GLN B1641      -0.430   8.849   0.147  1.00 10.00      B    C  
ATOM    186  O   GLN B1641      -1.165   8.294  -0.670  1.00 10.00      B    O  
ATOM    187  CB  GLN B1641      -1.685  10.639   1.373  1.00 10.00      B    C  
ATOM    188  CG  GLN B1641      -2.658  10.926   2.506  1.00 10.00      B    C  
ATOM    189  CD  GLN B1641      -3.335  12.277   2.369  1.00 10.00      B    C  
ATOM    190  NE2 GLN B1641      -2.774  13.287   3.006  1.00 10.00      B    N  
ATOM    191  OE1 GLN B1641      -4.361  12.407   1.702  1.00 10.00      B    O  
ATOM    192  N   GLU B1642       0.852   9.094  -0.075  1.00 10.00      B    N  
ATOM    193  CA  GLU B1642       1.509   8.748  -1.322  1.00 10.00      B    C  
ATOM    194  C   GLU B1642       1.673   7.240  -1.512  1.00 10.00      B    C  
ATOM    195  O   GLU B1642       1.254   6.695  -2.532  1.00 10.00      B    O  
ATOM    196  CB  GLU B1642       2.860   9.455  -1.417  1.00 10.00      B    C  
ATOM    197  CG  GLU B1642       2.775  10.971  -1.342  1.00 10.00      B    C  
ATOM    198  CD  GLU B1642       2.969  11.510   0.063  1.00 10.00      B    C  
ATOM    199  OE1 GLU B1642       2.241  11.080   0.983  1.00 10.00      B    O  
ATOM    200  OE2 GLU B1642       3.850  12.375   0.252  1.00 10.00      B    O1-
ATOM    201  N   GLY B1643       2.282   6.563  -0.543  1.00 10.00      B    N  
ATOM    202  CA  GLY B1643       2.477   5.131  -0.672  1.00 10.00      B    C  
ATOM    203  C   GLY B1643       3.321   4.538   0.435  1.00 10.00      B    C  
ATOM    204  O   GLY B1643       3.187   4.915   1.599  1.00 10.00      B    O  
ATOM    205  N   TYR B1644       4.201   3.611   0.071  1.00 10.00      B    N  
ATOM    206  CA  TYR B1644       5.063   2.944   1.041  1.00 10.00      B    C  
ATOM    207  C   TYR B1644       6.098   3.884   1.634  1.00 10.00      B    C  
ATOM    208  O   TYR B1644       6.642   4.747   0.943  1.00 10.00      B    O  
ATOM    209  CB  TYR B1644       5.721   1.688   0.458  1.00 10.00      B    C  
ATOM    210  CG  TYR B1644       6.352   1.857  -0.910  1.00 10.00      B    C  
ATOM    211  CD1 TYR B1644       5.664   1.501  -2.065  1.00 10.00      B    C  
ATOM    212  CD2 TYR B1644       7.642   2.361  -1.051  1.00 10.00      B    C  
ATOM    213  CE1 TYR B1644       6.237   1.639  -3.314  1.00 10.00      B    C  
ATOM    214  CE2 TYR B1644       8.221   2.505  -2.298  1.00 10.00      B    C  
ATOM    215  CZ  TYR B1644       7.515   2.140  -3.425  1.00 10.00      B    C  
ATOM    216  OH  TYR B1644       8.088   2.282  -4.672  1.00 10.00      B    O  
ATOM    217  N   THR B1645       6.335   3.729   2.925  1.00 10.00      B    N  
ATOM    218  CA  THR B1645       7.295   4.548   3.648  1.00 10.00      B    C  
ATOM    219  C   THR B1645       7.823   3.789   4.862  1.00 10.00      B    C  
ATOM    220  O   THR B1645       7.067   3.097   5.547  1.00 10.00      B    O  
ATOM    221  CB  THR B1645       6.660   5.873   4.113  1.00 10.00      B    C  
ATOM    222  CG2 THR B1645       7.316   7.051   3.419  1.00 10.00      B    C  
ATOM    223  OG1 THR B1645       5.254   5.870   3.818  1.00 10.00      B    O  
ATOM    224  N   CYS B1646       9.112   3.928   5.130  1.00 10.00      B    N  
ATOM    225  CA  CYS B1646       9.741   3.239   6.249  1.00 10.00      B    C  
ATOM    226  C   CYS B1646      11.030   3.941   6.664  1.00 10.00      B    C  
ATOM    227  O   CYS B1646      11.903   4.196   5.840  1.00 10.00      B    O  
ATOM    228  CB  CYS B1646      10.051   1.785   5.874  1.00 10.00      B    C  
ATOM    229  SG  CYS B1646       8.995   0.537   6.684  1.00 10.00      B    S  
ATOM    230  N   ASP B1647      11.137   4.254   7.943  1.00 10.00      B    N  
ATOM    231  CA  ASP B1647      12.322   4.908   8.468  1.00 10.00      B    C  
ATOM    232  C   ASP B1647      13.165   3.872   9.190  1.00 10.00      B    C  
ATOM    233  O   ASP B1647      12.811   3.422  10.279  1.00 10.00      B    O  
ATOM    234  CB  ASP B1647      11.926   6.030   9.429  1.00 10.00      B    C  
ATOM    235  CG  ASP B1647      13.107   6.869   9.864  1.00 10.00      B    C  
ATOM    236  OD1 ASP B1647      13.827   7.396   8.987  1.00 10.00      B    O  
ATOM    237  OD2 ASP B1647      13.310   7.020  11.085  1.00 10.00      B    O1-
ATOM    238  N   CYS B1648      14.275   3.484   8.591  1.00 10.00      B    N  
ATOM    239  CA  CYS B1648      15.122   2.456   9.179  1.00 10.00      B    C  
ATOM    240  C   CYS B1648      16.531   2.949   9.510  1.00 10.00      B    C  
ATOM    241  O   CYS B1648      16.855   3.189  10.677  1.00 10.00      B    O  
ATOM    242  CB  CYS B1648      15.178   1.241   8.254  1.00 10.00      B    C  
ATOM    243  SG  CYS B1648      15.290   1.668   6.485  1.00 10.00      B    S  
ATOM    244  N   PHE B1649      17.362   3.112   8.485  1.00 10.00      B    N  
ATOM    245  CA  PHE B1649      18.742   3.541   8.682  1.00 10.00      B    C  
ATOM    246  C   PHE B1649      19.149   4.566   7.627  1.00 10.00      B    C  
ATOM    247  O   PHE B1649      18.617   4.570   6.518  1.00 10.00      B    O  
ATOM    248  CB  PHE B1649      19.669   2.318   8.614  1.00 10.00      B    C  
ATOM    249  CG  PHE B1649      20.981   2.474   9.336  1.00 10.00      B    C  
ATOM    250  CD1 PHE B1649      21.023   2.582  10.716  1.00 10.00      B    C  
ATOM    251  CD2 PHE B1649      22.172   2.501   8.632  1.00 10.00      B    C  
ATOM    252  CE1 PHE B1649      22.230   2.713  11.379  1.00 10.00      B    C  
ATOM    253  CE2 PHE B1649      23.380   2.633   9.288  1.00 10.00      B    C  
ATOM    254  CZ  PHE B1649      23.409   2.740  10.663  1.00 10.00      B    C  
ATOM    255  N   ASP B1650      20.104   5.421   7.979  1.00 10.00      B    N  
ATOM    256  CA  ASP B1650      20.588   6.456   7.067  1.00 10.00      B    C  
ATOM    257  C   ASP B1650      21.199   5.850   5.803  1.00 10.00      B    C  
ATOM    258  O   ASP B1650      20.958   6.329   4.694  1.00 10.00      B    O  
ATOM    259  CB  ASP B1650      21.611   7.353   7.768  1.00 10.00      B    C  
ATOM    260  CG  ASP B1650      22.244   8.363   6.831  1.00 10.00      B    C  
ATOM    261  OD1 ASP B1650      21.581   9.368   6.496  1.00 10.00      B    O  
ATOM    262  OD2 ASP B1650      23.413   8.161   6.436  1.00 10.00      B    O1-
ATOM    263  N   GLY B1651      21.970   4.780   5.973  1.00 10.00      B    N  
ATOM    264  CA  GLY B1651      22.599   4.130   4.836  1.00 10.00      B    C  
ATOM    265  C   GLY B1651      21.661   3.170   4.129  1.00 10.00      B    C  
ATOM    266  O   GLY B1651      22.076   2.408   3.255  1.00 10.00      B    O  
ATOM    267  N   TYR B1652      20.393   3.211   4.506  1.00 10.00      B    N  
ATOM    268  CA  TYR B1652      19.386   2.353   3.912  1.00 10.00      B    C  
ATOM    269  C   TYR B1652      18.375   3.188   3.143  1.00 10.00      B    C  
ATOM    270  O   TYR B1652      17.804   4.137   3.678  1.00 10.00      B    O  
ATOM    271  CB  TYR B1652      18.676   1.531   4.988  1.00 10.00      B    C  
ATOM    272  CG  TYR B1652      19.238   0.139   5.187  1.00 10.00      B    C  
ATOM    273  CD1 TYR B1652      18.392  -0.944   5.389  1.00 10.00      B    C  
ATOM    274  CD2 TYR B1652      20.607  -0.093   5.174  1.00 10.00      B    C  
ATOM    275  CE1 TYR B1652      18.895  -2.216   5.572  1.00 10.00      B    C  
ATOM    276  CE2 TYR B1652      21.119  -1.363   5.357  1.00 10.00      B    C  
ATOM    277  CZ  TYR B1652      20.258  -2.422   5.555  1.00 10.00      B    C  
ATOM    278  OH  TYR B1652      20.758  -3.693   5.732  1.00 10.00      B    O  
ATOM    279  N   HIS B1653      18.159   2.837   1.891  1.00 10.00      B    N  
ATOM    280  CA  HIS B1653      17.217   3.555   1.054  1.00 10.00      B    C  
ATOM    281  C   HIS B1653      15.844   2.903   1.146  1.00 10.00      B    C  
ATOM    282  O   HIS B1653      15.737   1.708   1.436  1.00 10.00      B    O  
ATOM    283  CB  HIS B1653      17.701   3.583  -0.397  1.00 10.00      B    C  
ATOM    284  CG  HIS B1653      17.043   4.638  -1.227  1.00 10.00      B    C  
ATOM    285  CD2 HIS B1653      17.372   5.946  -1.374  1.00 10.00      B    C  
ATOM    286  ND1 HIS B1653      15.931   4.363  -1.986  1.00 10.00      B    N  
ATOM    287  CE1 HIS B1653      15.605   5.498  -2.573  1.00 10.00      B    C  
ATOM    288  NE2 HIS B1653      16.446   6.481  -2.232  1.00 10.00      B    N  
ATOM    289  N   LEU B1654      14.802   3.689   0.905  1.00 10.00      B    N  
ATOM    290  CA  LEU B1654      13.433   3.200   0.966  1.00 10.00      B    C  
ATOM    291  C   LEU B1654      13.156   2.154  -0.114  1.00 10.00      B    C  
ATOM    292  O   LEU B1654      12.717   1.039   0.186  1.00 10.00      B    O  
ATOM    293  CB  LEU B1654      12.455   4.370   0.830  1.00 10.00      B    C  
ATOM    294  CG  LEU B1654      10.967   4.026   0.908  1.00 10.00      B    C  
ATOM    295  CD1 LEU B1654      10.626   3.449   2.271  1.00 10.00      B    C  
ATOM    296  CD2 LEU B1654      10.121   5.254   0.616  1.00 10.00      B    C  
ATOM    297  N   ASP B1655      13.424   2.514  -1.363  1.00 10.00      B    N  
ATOM    298  CA  ASP B1655      13.187   1.617  -2.488  1.00 10.00      B    C  
ATOM    299  C   ASP B1655      14.107   1.950  -3.656  1.00 10.00      B    C  
ATOM    300  O   ASP B1655      14.060   3.052  -4.207  1.00 10.00      B    O  
ATOM    301  CB  ASP B1655      11.717   1.695  -2.923  1.00 10.00      B    C  
ATOM    302  CG  ASP B1655      11.451   1.071  -4.278  1.00 10.00      B    C  
ATOM    303  OD1 ASP B1655      10.629   1.625  -5.040  1.00 10.00      B    O  
ATOM    304  OD2 ASP B1655      12.050   0.028  -4.594  1.00 10.00      B    O1-
ATOM    305  N   THR B1656      14.941   0.989  -4.024  1.00 10.00      B    N  
ATOM    306  CA  THR B1656      15.883   1.153  -5.127  1.00 10.00      B    C  
ATOM    307  C   THR B1656      16.274  -0.212  -5.675  1.00 10.00      B    C  
ATOM    308  O   THR B1656      15.656  -0.717  -6.614  1.00 10.00      B    O  
ATOM    309  CB  THR B1656      17.155   1.908  -4.689  1.00 10.00      B    C  
ATOM    310  CG2 THR B1656      17.127   3.353  -5.163  1.00 10.00      B    C  
ATOM    311  OG1 THR B1656      17.270   1.868  -3.261  1.00 10.00      B    O  
ATOM    312  N   ALA B1657      17.293  -0.816  -5.071  1.00 10.00      B    N  
ATOM    313  CA  ALA B1657      17.741  -2.136  -5.483  1.00 10.00      B    C  
ATOM    314  C   ALA B1657      16.716  -3.159  -5.015  1.00 10.00      B    C  
ATOM    315  O   ALA B1657      16.290  -4.032  -5.773  1.00 10.00      B    O  
ATOM    316  CB  ALA B1657      19.108  -2.436  -4.891  1.00 10.00      B    C  
ATOM    317  N   LYS B1658      16.313  -3.026  -3.762  1.00 10.00      B    N  
ATOM    318  CA  LYS B1658      15.318  -3.904  -3.174  1.00 10.00      B    C  
ATOM    319  C   LYS B1658      14.128  -3.078  -2.710  1.00 10.00      B    C  
ATOM    320  O   LYS B1658      14.059  -1.875  -2.977  1.00 10.00      B    O  
ATOM    321  CB  LYS B1658      15.899  -4.699  -2.006  1.00 10.00      B    C  
ATOM    322  CG  LYS B1658      16.903  -5.765  -2.411  1.00 10.00      B    C  
ATOM    323  CD  LYS B1658      17.424  -6.512  -1.196  1.00 10.00      B    C  
ATOM    324  CE  LYS B1658      18.418  -7.590  -1.586  1.00 10.00      B    C  
ATOM    325  NZ  LYS B1658      18.922  -8.325  -0.397  1.00 10.00      B    N1+
ATOM    326  N   MET B1659      13.208  -3.708  -1.998  1.00 10.00      B    N  
ATOM    327  CA  MET B1659      12.019  -3.023  -1.523  1.00 10.00      B    C  
ATOM    328  C   MET B1659      11.922  -3.027  -0.005  1.00 10.00      B    C  
ATOM    329  O   MET B1659      12.155  -4.049   0.642  1.00 10.00      B    O  
ATOM    330  CB  MET B1659      10.759  -3.657  -2.123  1.00 10.00      B    C  
ATOM    331  CG  MET B1659      10.603  -5.142  -1.832  1.00 10.00      B    C  
ATOM    332  SD  MET B1659      11.502  -6.182  -3.000  1.00 10.00      B    S  
ATOM    333  CE  MET B1659      11.429  -7.770  -2.174  1.00 10.00      B    C  
ATOM    334  N   THR B1660      11.591  -1.872   0.552  1.00 10.00      B    N  
ATOM    335  CA  THR B1660      11.415  -1.737   1.989  1.00 10.00      B    C  
ATOM    336  C   THR B1660      12.745  -1.774   2.738  1.00 10.00      B    C  
ATOM    337  O   THR B1660      13.048  -2.753   3.419  1.00 10.00      B    O  
ATOM    338  CB  THR B1660      10.641  -0.447   2.353  1.00 10.00      B    C  
ATOM    339  CG2 THR B1660       9.714  -0.031   1.219  1.00 10.00      B    C  
ATOM    340  OG1 THR B1660       9.864  -0.661   3.538  1.00 10.00      B    O  
ATOM    341  N   CYS B1661      13.533  -0.713   2.593  1.00 10.00      B    N  
ATOM    342  CA  CYS B1661      14.823  -0.594   3.273  1.00 10.00      B    C  
ATOM    343  C   CYS B1661      15.887  -1.524   2.699  1.00 10.00      B    C  
ATOM    344  O   CYS B1661      15.888  -2.731   2.946  1.00 10.00      B    O  
ATOM    345  CB  CYS B1661      14.696  -0.774   4.789  1.00 10.00      B    C  
ATOM    346  SG  CYS B1661      13.809   0.577   5.627  1.00 10.00      B    S  
ATOM    347  N   VAL B1662      16.790  -0.943   1.930  1.00 10.00      B    N  
ATOM    348  CA  VAL B1662      17.884  -1.681   1.322  1.00 10.00      B    C  
ATOM    349  C   VAL B1662      19.137  -0.816   1.355  1.00 10.00      B    C  
ATOM    350  O   VAL B1662      19.044   0.407   1.238  1.00 10.00      B    O  
ATOM    351  CB  VAL B1662      17.546  -2.074  -0.136  1.00 10.00      B    C  
ATOM    352  CG1 VAL B1662      17.140  -0.856  -0.956  1.00 10.00      B    C  
ATOM    353  CG2 VAL B1662      18.710  -2.806  -0.790  1.00 10.00      B    C  
ATOM    354  N   ASP B1663      20.297  -1.430   1.558  1.00 10.00      B    N  
ATOM    355  CA  ASP B1663      21.549  -0.685   1.598  1.00 10.00      B    C  
ATOM    356  C   ASP B1663      21.731   0.131   0.321  1.00 10.00      B    C  
ATOM    357  O   ASP B1663      21.708  -0.413  -0.784  1.00 10.00      B    O  
ATOM    358  CB  ASP B1663      22.735  -1.620   1.806  1.00 10.00      B    C  
ATOM    359  CG  ASP B1663      24.059  -0.907   1.642  1.00 10.00      B    C  
ATOM    360  OD1 ASP B1663      24.832  -1.262   0.733  1.00 10.00      B    O  
ATOM    361  OD2 ASP B1663      24.343   0.032   2.408  1.00 10.00      B    O1-
ATOM    362  N   VAL B1664      21.910   1.431   0.485  1.00 10.00      B    N  
ATOM    363  CA  VAL B1664      22.066   2.335  -0.643  1.00 10.00      B    C  
ATOM    364  C   VAL B1664      23.491   2.314  -1.197  1.00 10.00      B    C  
ATOM    365  O   VAL B1664      24.439   1.935  -0.498  1.00 10.00      B    O  
ATOM    366  CB  VAL B1664      21.658   3.778  -0.259  1.00 10.00      B    C  
ATOM    367  CG1 VAL B1664      22.719   4.457   0.594  1.00 10.00      B    C  
ATOM    368  CG2 VAL B1664      21.322   4.608  -1.487  1.00 10.00      B    C  
ATOM    369  N   ASN B1665      23.621   2.706  -2.462  1.00 10.00      B    N  
ATOM    370  CA  ASN B1665      24.911   2.771  -3.134  1.00 10.00      B    C  
ATOM    371  C   ASN B1665      25.614   4.083  -2.793  1.00 10.00      B    C  
ATOM    372  O   ASN B1665      25.448   5.099  -3.473  1.00 10.00      B    O  
ATOM    373  CB  ASN B1665      24.756   2.619  -4.654  1.00 10.00      B    C  
ATOM    374  CG  ASN B1665      23.448   3.172  -5.195  1.00 10.00      B    C  
ATOM    375  ND2 ASN B1665      23.374   4.481  -5.356  1.00 10.00      B    N  
ATOM    376  OD1 ASN B1665      22.506   2.423  -5.456  1.00 10.00      B    O  
ATOM    377  N   GLU B1666      26.398   4.038  -1.728  1.00 10.00      B    N  
ATOM    378  CA  GLU B1666      27.124   5.193  -1.220  1.00 10.00      B    C  
ATOM    379  C   GLU B1666      28.064   5.828  -2.246  1.00 10.00      B    C  
ATOM    380  O   GLU B1666      28.039   7.042  -2.452  1.00 10.00      B    O  
ATOM    381  CB  GLU B1666      27.890   4.823   0.063  1.00 10.00      B    C  
ATOM    382  CG  GLU B1666      28.810   3.606  -0.057  1.00 10.00      B    C  
ATOM    383  CD  GLU B1666      28.110   2.289   0.225  1.00 10.00      B    C  
ATOM    384  OE1 GLU B1666      28.444   1.619   1.219  1.00 10.00      B    O  
ATOM    385  OE2 GLU B1666      27.197   1.912  -0.530  1.00 10.00      B    O1-
ATOM    386  N   CYS B1667      28.859   5.005  -2.915  1.00 10.00      B    N  
ATOM    387  CA  CYS B1667      29.830   5.496  -3.892  1.00 10.00      B    C  
ATOM    388  C   CYS B1667      29.190   5.904  -5.219  1.00 10.00      B    C  
ATOM    389  O   CYS B1667      29.878   6.355  -6.137  1.00 10.00      B    O  
ATOM    390  CB  CYS B1667      30.928   4.454  -4.117  1.00 10.00      B    C  
ATOM    391  SG  CYS B1667      31.701   3.840  -2.583  1.00 10.00      B    S  
ATOM    392  N   ASP B1668      27.881   5.755  -5.321  1.00 10.00      B    N  
ATOM    393  CA  ASP B1668      27.178   6.115  -6.543  1.00 10.00      B    C  
ATOM    394  C   ASP B1668      26.455   7.441  -6.382  1.00 10.00      B    C  
ATOM    395  O   ASP B1668      26.355   8.221  -7.325  1.00 10.00      B    O  
ATOM    396  CB  ASP B1668      26.201   5.019  -6.968  1.00 10.00      B    C  
ATOM    397  CG  ASP B1668      26.903   3.793  -7.513  1.00 10.00      B    C  
ATOM    398  OD1 ASP B1668      27.025   3.673  -8.749  1.00 10.00      B    O  
ATOM    399  OD2 ASP B1668      27.345   2.948  -6.710  1.00 10.00      B    O1-
ATOM    400  N   GLU B1669      25.961   7.692  -5.178  1.00 10.00      B    N  
ATOM    401  CA  GLU B1669      25.251   8.927  -4.893  1.00 10.00      B    C  
ATOM    402  C   GLU B1669      26.236  10.048  -4.582  1.00 10.00      B    C  
ATOM    403  O   GLU B1669      26.118  11.154  -5.109  1.00 10.00      B    O  
ATOM    404  CB  GLU B1669      24.298   8.729  -3.708  1.00 10.00      B    C  
ATOM    405  CG  GLU B1669      23.347   7.551  -3.854  1.00 10.00      B    C  
ATOM    406  CD  GLU B1669      22.345   7.736  -4.974  1.00 10.00      B    C  
ATOM    407  OE1 GLU B1669      21.243   8.262  -4.713  1.00 10.00      B    O  
ATOM    408  OE2 GLU B1669      22.653   7.350  -6.117  1.00 10.00      B    O1-
ATOM    409  N   LEU B1670      27.218   9.745  -3.741  1.00 10.00      B    N  
ATOM    410  CA  LEU B1670      28.218  10.725  -3.346  1.00 10.00      B    C  
ATOM    411  C   LEU B1670      29.458  10.637  -4.228  1.00 10.00      B    C  
ATOM    412  O   LEU B1670      30.322   9.779  -4.027  1.00 10.00      B    O  
ATOM    413  CB  LEU B1670      28.582  10.547  -1.871  1.00 10.00      B    C  
ATOM    414  CG  LEU B1670      27.431  10.708  -0.872  1.00 10.00      B    C  
ATOM    415  CD1 LEU B1670      27.892  10.363   0.534  1.00 10.00      B    C  
ATOM    416  CD2 LEU B1670      26.875  12.122  -0.919  1.00 10.00      B    C  
ATOM    417  N   ASN B1671      29.531  11.516  -5.216  1.00 10.00      B    N  
ATOM    418  CA  ASN B1671      30.661  11.546  -6.139  1.00 10.00      B    C  
ATOM    419  C   ASN B1671      30.932  12.964  -6.635  1.00 10.00      B    C  
ATOM    420  O   ASN B1671      31.745  13.176  -7.538  1.00 10.00      B    O  
ATOM    421  CB  ASN B1671      30.406  10.613  -7.327  1.00 10.00      B    C  
ATOM    422  CG  ASN B1671      29.263  11.062  -8.222  1.00 10.00      B    C  
ATOM    423  ND2 ASN B1671      29.374  10.776  -9.508  1.00 10.00      B    N  
ATOM    424  OD1 ASN B1671      28.285  11.659  -7.763  1.00 10.00      B    O  
ATOM    425  N   ASN B1672      30.266  13.936  -6.030  1.00 10.00      B    N  
ATOM    426  CA  ASN B1672      30.424  15.331  -6.420  1.00 10.00      B    C  
ATOM    427  C   ASN B1672      30.984  16.162  -5.276  1.00 10.00      B    C  
ATOM    428  O   ASN B1672      30.655  15.927  -4.113  1.00 10.00      B    O  
ATOM    429  CB  ASN B1672      29.087  15.913  -6.883  1.00 10.00      B    C  
ATOM    430  CG  ASN B1672      28.750  15.543  -8.314  1.00 10.00      B    C  
ATOM    431  ND2 ASN B1672      28.001  14.470  -8.491  1.00 10.00      B    N  
ATOM    432  OD1 ASN B1672      29.148  16.229  -9.253  1.00 10.00      B    O  
ATOM    433  N   ARG B1673      31.839  17.123  -5.621  1.00 10.00      B    N  
ATOM    434  CA  ARG B1673      32.463  18.019  -4.644  1.00 10.00      B    C  
ATOM    435  C   ARG B1673      33.345  17.267  -3.649  1.00 10.00      B    C  
ATOM    436  O   ARG B1673      33.333  17.566  -2.453  1.00 10.00      B    O  
ATOM    437  CB  ARG B1673      31.423  18.880  -3.918  1.00 10.00      B    C  
ATOM    438  CG  ARG B1673      30.632  19.791  -4.840  1.00 10.00      B    C  
ATOM    439  CD  ARG B1673      29.723  20.731  -4.066  1.00 10.00      B    C  
ATOM    440  NE  ARG B1673      29.097  21.726  -4.941  1.00 10.00      B    N  
ATOM    441  CZ  ARG B1673      27.843  22.159  -4.802  1.00 10.00      B    C  
ATOM    442  NH1 ARG B1673      27.074  21.685  -3.824  1.00 10.00      B    N1+
ATOM    443  NH2 ARG B1673      27.360  23.061  -5.648  1.00 10.00      B    N  
ATOM    444  N   MET B1674      34.118  16.306  -4.165  1.00 10.00      B    N  
ATOM    445  CA  MET B1674      35.025  15.495  -3.348  1.00 10.00      B    C  
ATOM    446  C   MET B1674      34.311  14.922  -2.130  1.00 10.00      B    C  
ATOM    447  O   MET B1674      34.577  15.319  -0.997  1.00 10.00      B    O  
ATOM    448  CB  MET B1674      36.263  16.296  -2.926  1.00 10.00      B    C  
ATOM    449  CG  MET B1674      37.188  16.667  -4.075  1.00 10.00      B    C  
ATOM    450  SD  MET B1674      37.928  15.227  -4.870  1.00 10.00      B    S  
ATOM    451  CE  MET B1674      38.769  15.995  -6.253  1.00 10.00      B    C  
ATOM    452  N   SER B1675      33.392  14.003  -2.372  1.00 10.00      B    N  
ATOM    453  CA  SER B1675      32.633  13.390  -1.297  1.00 10.00      B    C  
ATOM    454  C   SER B1675      33.273  12.089  -0.807  1.00 10.00      B    C  
ATOM    455  O   SER B1675      34.354  12.104  -0.217  1.00 10.00      B    O  
ATOM    456  CB  SER B1675      31.190  13.169  -1.743  1.00 10.00      B    C  
ATOM    457  OG  SER B1675      31.055  13.433  -3.129  1.00 10.00      B    O  
ATOM    458  N   LEU B1676      32.621  10.964  -1.076  1.00 10.00      B    N  
ATOM    459  CA  LEU B1676      33.120   9.674  -0.636  1.00 10.00      B    C  
ATOM    460  C   LEU B1676      34.100   9.064  -1.630  1.00 10.00      B    C  
ATOM    461  O   LEU B1676      33.694   8.468  -2.630  1.00 10.00      B    O  
ATOM    462  CB  LEU B1676      31.966   8.710  -0.362  1.00 10.00      B    C  
ATOM    463  CG  LEU B1676      32.349   7.359   0.246  1.00 10.00      B    C  
ATOM    464  CD1 LEU B1676      32.948   7.538   1.633  1.00 10.00      B    C  
ATOM    465  CD2 LEU B1676      31.146   6.432   0.293  1.00 10.00      B    C  
ATOM    466  N   CYS B1677      35.386   9.231  -1.339  1.00 10.00      B    N  
ATOM    467  CA  CYS B1677      36.470   8.690  -2.157  1.00 10.00      B    C  
ATOM    468  C   CYS B1677      36.352   9.060  -3.633  1.00 10.00      B    C  
ATOM    469  O   CYS B1677      35.969   8.237  -4.466  1.00 10.00      B    O  
ATOM    470  CB  CYS B1677      36.569   7.173  -1.984  1.00 10.00      B    C  
ATOM    471  SG  CYS B1677      35.992   6.568  -0.368  1.00 10.00      B    S  
ATOM    472  N   LYS B1678      36.672  10.305  -3.956  1.00 10.00      B    N  
ATOM    473  CA  LYS B1678      36.619  10.758  -5.337  1.00 10.00      B    C  
ATOM    474  C   LYS B1678      37.922  10.419  -6.050  1.00 10.00      B    C  
ATOM    475  O   LYS B1678      37.952  10.257  -7.267  1.00 10.00      B    O  
ATOM    476  CB  LYS B1678      36.328  12.257  -5.417  1.00 10.00      B    C  
ATOM    477  CG  LYS B1678      34.976  12.602  -6.026  1.00 10.00      B    C  
ATOM    478  CD  LYS B1678      35.035  12.654  -7.549  1.00 10.00      B    C  
ATOM    479  CE  LYS B1678      34.951  11.267  -8.174  1.00 10.00      B    C  
ATOM    480  NZ  LYS B1678      35.101  11.310  -9.653  1.00 10.00      B    N1+
ATOM    481  N   ASN B1679      38.993  10.299  -5.276  1.00 10.00      B    N  
ATOM    482  CA  ASN B1679      40.305   9.968  -5.818  1.00 10.00      B    C  
ATOM    483  C   ASN B1679      40.710   8.562  -5.391  1.00 10.00      B    C  
ATOM    484  O   ASN B1679      41.464   7.878  -6.085  1.00 10.00      B    O  
ATOM    485  CB  ASN B1679      41.357  10.975  -5.342  1.00 10.00      B    C  
ATOM    486  CG  ASN B1679      42.693  10.802  -6.039  1.00 10.00      B    C  
ATOM    487  ND2 ASN B1679      43.774  11.088  -5.336  1.00 10.00      B    N  
ATOM    488  OD1 ASN B1679      42.754  10.417  -7.204  1.00 10.00      B    O  
ATOM    489  N   ALA B1680      40.206   8.136  -4.239  1.00 10.00      B    N  
ATOM    490  CA  ALA B1680      40.505   6.811  -3.713  1.00 10.00      B    C  
ATOM    491  C   ALA B1680      39.327   5.866  -3.934  1.00 10.00      B    C  
ATOM    492  O   ALA B1680      38.332   6.241  -4.555  1.00 10.00      B    O  
ATOM    493  CB  ALA B1680      40.845   6.905  -2.236  1.00 10.00      B    C  
ATOM    494  N   LYS B1681      39.440   4.644  -3.428  1.00 10.00      B    N  
ATOM    495  CA  LYS B1681      38.380   3.657  -3.581  1.00 10.00      B    C  
ATOM    496  C   LYS B1681      37.590   3.516  -2.288  1.00 10.00      B    C  
ATOM    497  O   LYS B1681      38.080   3.853  -1.211  1.00 10.00      B    O  
ATOM    498  CB  LYS B1681      38.959   2.297  -3.977  1.00 10.00      B    C  
ATOM    499  CG  LYS B1681      39.633   2.262  -5.338  1.00 10.00      B    C  
ATOM    500  CD  LYS B1681      39.870   0.831  -5.794  1.00 10.00      B    C  
ATOM    501  CE  LYS B1681      40.811   0.091  -4.854  1.00 10.00      B    C  
ATOM    502  NZ  LYS B1681      42.210   0.572  -4.974  1.00 10.00      B    N1+
ATOM    503  N   CYS B1682      36.375   3.010  -2.401  1.00 10.00      B    N  
ATOM    504  CA  CYS B1682      35.513   2.816  -1.247  1.00 10.00      B    C  
ATOM    505  C   CYS B1682      34.893   1.431  -1.302  1.00 10.00      B    C  
ATOM    506  O   CYS B1682      34.633   0.906  -2.383  1.00 10.00      B    O  
ATOM    507  CB  CYS B1682      34.413   3.879  -1.223  1.00 10.00      B    C  
ATOM    508  SG  CYS B1682      33.675   4.227  -2.852  1.00 10.00      B    S  
ATOM    509  N   ILE B1683      34.677   0.832  -0.142  1.00 10.00      B    N  
ATOM    510  CA  ILE B1683      34.077  -0.488  -0.077  1.00 10.00      B    C  
ATOM    511  C   ILE B1683      32.607  -0.391   0.318  1.00 10.00      B    C  
ATOM    512  O   ILE B1683      32.270   0.166   1.363  1.00 10.00      B    O  
ATOM    513  CB  ILE B1683      34.830  -1.438   0.881  1.00 10.00      B    C  
ATOM    514  CG1 ILE B1683      35.119  -0.764   2.224  1.00 10.00      B    C  
ATOM    515  CG2 ILE B1683      36.118  -1.929   0.236  1.00 10.00      B    C  
ATOM    516  CD1 ILE B1683      35.610  -1.718   3.292  1.00 10.00      B    C  
ATOM    517  N   ASN B1684      31.736  -0.909  -0.541  1.00 10.00      B    N  
ATOM    518  CA  ASN B1684      30.300  -0.883  -0.284  1.00 10.00      B    C  
ATOM    519  C   ASN B1684      29.972  -1.641   0.993  1.00 10.00      B    C  
ATOM    520  O   ASN B1684      30.090  -2.865   1.053  1.00 10.00      B    O  
ATOM    521  CB  ASN B1684      29.520  -1.468  -1.467  1.00 10.00      B    C  
ATOM    522  CG  ASN B1684      28.034  -1.627  -1.185  1.00 10.00      B    C  
ATOM    523  ND2 ASN B1684      27.404  -2.581  -1.851  1.00 10.00      B    N  
ATOM    524  OD1 ASN B1684      27.453  -0.895  -0.381  1.00 10.00      B    O  
ATOM    525  N   THR B1685      29.583  -0.913   2.018  1.00 10.00      B    N  
ATOM    526  CA  THR B1685      29.236  -1.518   3.286  1.00 10.00      B    C  
ATOM    527  C   THR B1685      27.735  -1.390   3.510  1.00 10.00      B    C  
ATOM    528  O   THR B1685      27.091  -0.530   2.907  1.00 10.00      B    O  
ATOM    529  CB  THR B1685      29.996  -0.849   4.445  1.00 10.00      B    C  
ATOM    530  CG2 THR B1685      30.571  -1.907   5.373  1.00 10.00      B    C  
ATOM    531  OG1 THR B1685      31.071  -0.052   3.922  1.00 10.00      B    O  
ATOM    532  N   ASP B1686      27.176  -2.260   4.337  1.00 10.00      B    N  
ATOM    533  CA  ASP B1686      25.748  -2.220   4.626  1.00 10.00      B    C  
ATOM    534  C   ASP B1686      25.456  -1.140   5.651  1.00 10.00      B    C  
ATOM    535  O   ASP B1686      25.787  -1.283   6.828  1.00 10.00      B    O  
ATOM    536  CB  ASP B1686      25.248  -3.578   5.125  1.00 10.00      B    C  
ATOM    537  CG  ASP B1686      24.241  -4.213   4.187  1.00 10.00      B    C  
ATOM    538  OD1 ASP B1686      24.646  -4.670   3.093  1.00 10.00      B    O  
ATOM    539  OD2 ASP B1686      23.045  -4.279   4.544  1.00 10.00      B    O1-
ATOM    540  N   GLY B1687      24.865  -0.048   5.199  1.00 10.00      B    N  
ATOM    541  CA  GLY B1687      24.554   1.047   6.093  1.00 10.00      B    C  
ATOM    542  C   GLY B1687      25.688   2.045   6.148  1.00 10.00      B    C  
ATOM    543  O   GLY B1687      25.585   3.140   5.597  1.00 10.00      B    O  
ATOM    544  N   SER B1688      26.783   1.661   6.797  1.00 10.00      B    N  
ATOM    545  CA  SER B1688      27.949   2.523   6.908  1.00 10.00      B    C  
ATOM    546  C   SER B1688      28.766   2.489   5.615  1.00 10.00      B    C  
ATOM    547  O   SER B1688      28.358   1.860   4.638  1.00 10.00      B    O  
ATOM    548  CB  SER B1688      28.805   2.088   8.098  1.00 10.00      B    C  
ATOM    549  OG  SER B1688      27.990   1.840   9.234  1.00 10.00      B    O  
ATOM    550  N   TYR B1689      29.910   3.166   5.605  1.00 10.00      B    N  
ATOM    551  CA  TYR B1689      30.768   3.202   4.425  1.00 10.00      B    C  
ATOM    552  C   TYR B1689      32.214   3.502   4.806  1.00 10.00      B    C  
ATOM    553  O   TYR B1689      32.495   4.483   5.501  1.00 10.00      B    O  
ATOM    554  CB  TYR B1689      30.259   4.212   3.382  1.00 10.00      B    C  
ATOM    555  CG  TYR B1689      29.534   5.412   3.954  1.00 10.00      B    C  
ATOM    556  CD1 TYR B1689      28.147   5.478   3.933  1.00 10.00      B    C  
ATOM    557  CD2 TYR B1689      30.231   6.475   4.510  1.00 10.00      B    C  
ATOM    558  CE1 TYR B1689      27.475   6.566   4.450  1.00 10.00      B    C  
ATOM    559  CE2 TYR B1689      29.567   7.567   5.031  1.00 10.00      B    C  
ATOM    560  CZ  TYR B1689      28.189   7.608   4.998  1.00 10.00      B    C  
ATOM    561  OH  TYR B1689      27.527   8.697   5.515  1.00 10.00      B    O  
ATOM    562  N   LYS B1690      33.128   2.653   4.360  1.00 10.00      B    N  
ATOM    563  CA  LYS B1690      34.539   2.829   4.663  1.00 10.00      B    C  
ATOM    564  C   LYS B1690      35.334   3.232   3.426  1.00 10.00      B    C  
ATOM    565  O   LYS B1690      35.288   2.560   2.392  1.00 10.00      B    O  
ATOM    566  CB  LYS B1690      35.132   1.564   5.292  1.00 10.00      B    C  
ATOM    567  CG  LYS B1690      34.717   1.326   6.736  1.00 10.00      B    C  
ATOM    568  CD  LYS B1690      35.274   2.400   7.657  1.00 10.00      B    C  
ATOM    569  CE  LYS B1690      35.029   2.053   9.114  1.00 10.00      B    C  
ATOM    570  NZ  LYS B1690      33.594   2.159   9.482  1.00 10.00      B    N1+
ATOM    571  N   CYS B1691      36.051   4.341   3.544  1.00 10.00      B    N  
ATOM    572  CA  CYS B1691      36.874   4.846   2.459  1.00 10.00      B    C  
ATOM    573  C   CYS B1691      38.289   4.294   2.588  1.00 10.00      B    C  
ATOM    574  O   CYS B1691      38.834   4.232   3.691  1.00 10.00      B    O  
ATOM    575  CB  CYS B1691      36.910   6.378   2.493  1.00 10.00      B    C  
ATOM    576  SG  CYS B1691      37.434   7.151   0.931  1.00 10.00      B    S  
ATOM    577  N   LEU B1692      38.874   3.881   1.474  1.00 10.00      B    N  
ATOM    578  CA  LEU B1692      40.224   3.336   1.482  1.00 10.00      B    C  
ATOM    579  C   LEU B1692      41.166   4.237   0.697  1.00 10.00      B    C  
ATOM    580  O   LEU B1692      41.290   4.107  -0.523  1.00 10.00      B    O  
ATOM    581  CB  LEU B1692      40.245   1.915   0.907  1.00 10.00      B    C  
ATOM    582  CG  LEU B1692      39.456   0.854   1.682  1.00 10.00      B    C  
ATOM    583  CD1 LEU B1692      39.545  -0.496   0.987  1.00 10.00      B    C  
ATOM    584  CD2 LEU B1692      39.949   0.755   3.116  1.00 10.00      B    C  
ATOM    585  N   CYS B1693      41.811   5.157   1.395  1.00 10.00      B    N  
ATOM    586  CA  CYS B1693      42.734   6.083   0.760  1.00 10.00      B    C  
ATOM    587  C   CYS B1693      44.139   5.496   0.689  1.00 10.00      B    C  
ATOM    588  O   CYS B1693      44.606   5.110  -0.384  1.00 10.00      B    O  
ATOM    589  CB  CYS B1693      42.756   7.418   1.509  1.00 10.00      B    C  
ATOM    590  SG  CYS B1693      41.111   8.047   1.978  1.00 10.00      B    S  
ATOM    591  N   LEU B1694      44.798   5.413   1.843  1.00 10.00      B    N  
ATOM    592  CA  LEU B1694      46.155   4.887   1.933  1.00 10.00      B    C  
ATOM    593  C   LEU B1694      46.612   4.910   3.391  1.00 10.00      B    C  
ATOM    594  O   LEU B1694      46.555   5.955   4.045  1.00 10.00      B    O  
ATOM    595  CB  LEU B1694      47.115   5.729   1.077  1.00 10.00      B    C  
ATOM    596  CG  LEU B1694      48.326   5.012   0.462  1.00 10.00      B    C  
ATOM    597  CD1 LEU B1694      49.402   4.758   1.504  1.00 10.00      B    C  
ATOM    598  CD2 LEU B1694      47.906   3.713  -0.213  1.00 10.00      B    C  
ATOM    599  N   PRO B1695      47.046   3.756   3.924  1.00 10.00      B    N  
ATOM    600  CA  PRO B1695      47.529   3.649   5.308  1.00 10.00      B    C  
ATOM    601  C   PRO B1695      48.656   4.648   5.579  1.00 10.00      B    C  
ATOM    602  O   PRO B1695      49.722   4.575   4.970  1.00 10.00      B    O  
ATOM    603  CB  PRO B1695      48.066   2.219   5.388  1.00 10.00      B    C  
ATOM    604  CG  PRO B1695      47.320   1.477   4.336  1.00 10.00      B    C  
ATOM    605  CD  PRO B1695      47.088   2.460   3.225  1.00 10.00      B    C  
ATOM    606  N   GLY B1696      48.401   5.583   6.480  1.00 10.00      B    N  
ATOM    607  CA  GLY B1696      49.386   6.596   6.809  1.00 10.00      B    C  
ATOM    608  C   GLY B1696      48.761   7.974   6.813  1.00 10.00      B    C  
ATOM    609  O   GLY B1696      49.198   8.869   7.539  1.00 10.00      B    O  
ATOM    610  N   TYR B1697      47.723   8.142   6.000  1.00 10.00      B    N  
ATOM    611  CA  TYR B1697      47.017   9.410   5.919  1.00 10.00      B    C  
ATOM    612  C   TYR B1697      45.981   9.495   7.031  1.00 10.00      B    C  
ATOM    613  O   TYR B1697      45.914   8.621   7.896  1.00 10.00      B    O  
ATOM    614  CB  TYR B1697      46.329   9.566   4.557  1.00 10.00      B    C  
ATOM    615  CG  TYR B1697      47.268   9.622   3.372  1.00 10.00      B    C  
ATOM    616  CD1 TYR B1697      48.558  10.121   3.495  1.00 10.00      B    C  
ATOM    617  CD2 TYR B1697      46.854   9.181   2.122  1.00 10.00      B    C  
ATOM    618  CE1 TYR B1697      49.409  10.174   2.409  1.00 10.00      B    C  
ATOM    619  CE2 TYR B1697      47.696   9.232   1.030  1.00 10.00      B    C  
ATOM    620  CZ  TYR B1697      48.972   9.729   1.178  1.00 10.00      B    C  
ATOM    621  OH  TYR B1697      49.813   9.783   0.093  1.00 10.00      B    O  
ATOM    622  N   VAL B1698      45.170  10.540   7.005  1.00 10.00      B    N  
ATOM    623  CA  VAL B1698      44.137  10.721   8.012  1.00 10.00      B    C  
ATOM    624  C   VAL B1698      42.744  10.761   7.374  1.00 10.00      B    C  
ATOM    625  O   VAL B1698      42.236  11.821   6.997  1.00 10.00      B    O  
ATOM    626  CB  VAL B1698      44.396  11.942   8.937  1.00 10.00      B    C  
ATOM    627  CG1 VAL B1698      44.632  13.224   8.149  1.00 10.00      B    C  
ATOM    628  CG2 VAL B1698      43.278  12.116   9.951  1.00 10.00      B    C  
ATOM    629  N   PRO B1699      42.117   9.586   7.218  1.00 10.00      B    N  
ATOM    630  CA  PRO B1699      40.787   9.477   6.624  1.00 10.00      B    C  
ATOM    631  C   PRO B1699      39.694   9.831   7.625  1.00 10.00      B    C  
ATOM    632  O   PRO B1699      39.973  10.198   8.767  1.00 10.00      B    O  
ATOM    633  CB  PRO B1699      40.697   7.996   6.251  1.00 10.00      B    C  
ATOM    634  CG  PRO B1699      41.546   7.308   7.264  1.00 10.00      B    C  
ATOM    635  CD  PRO B1699      42.656   8.267   7.607  1.00 10.00      B    C  
ATOM    636  N   SER B1700      38.454   9.721   7.190  1.00 10.00      B    N  
ATOM    637  CA  SER B1700      37.312  10.021   8.034  1.00 10.00      B    C  
ATOM    638  C   SER B1700      36.268   8.914   7.919  1.00 10.00      B    C  
ATOM    639  O   SER B1700      35.835   8.568   6.817  1.00 10.00      B    O  
ATOM    640  CB  SER B1700      36.711  11.372   7.642  1.00 10.00      B    C  
ATOM    641  OG  SER B1700      37.727  12.351   7.487  1.00 10.00      B    O  
ATOM    642  N   ASP B1701      35.885   8.349   9.056  1.00 10.00      B    N  
ATOM    643  CA  ASP B1701      34.896   7.275   9.084  1.00 10.00      B    C  
ATOM    644  C   ASP B1701      33.483   7.833   9.013  1.00 10.00      B    C  
ATOM    645  O   ASP B1701      32.642   7.327   8.268  1.00 10.00      B    O  
ATOM    646  CB  ASP B1701      35.073   6.409  10.338  1.00 10.00      B    C  
ATOM    647  CG  ASP B1701      33.799   5.705  10.772  1.00 10.00      B    C  
ATOM    648  OD1 ASP B1701      33.244   6.080  11.828  1.00 10.00      B    O  
ATOM    649  OD2 ASP B1701      33.348   4.777  10.066  1.00 10.00      B    O1-
ATOM    650  N   LYS B1702      33.228   8.876   9.786  1.00 10.00      B    N  
ATOM    651  CA  LYS B1702      31.913   9.504   9.803  1.00 10.00      B    C  
ATOM    652  C   LYS B1702      31.737  10.504   8.649  1.00 10.00      B    C  
ATOM    653  O   LYS B1702      30.839  10.330   7.824  1.00 10.00      B    O  
ATOM    654  CB  LYS B1702      31.590  10.127  11.165  1.00 10.00      B    C  
ATOM    655  CG  LYS B1702      31.613   9.147  12.331  1.00 10.00      B    C  
ATOM    656  CD  LYS B1702      30.488   8.128  12.231  1.00 10.00      B    C  
ATOM    657  CE  LYS B1702      30.403   7.269  13.485  1.00 10.00      B    C  
ATOM    658  NZ  LYS B1702      31.073   5.956  13.311  1.00 10.00      B    N1+
ATOM    659  N   PRO B1703      32.578  11.562   8.563  1.00 10.00      B    N  
ATOM    660  CA  PRO B1703      32.482  12.548   7.480  1.00 10.00      B    C  
ATOM    661  C   PRO B1703      32.911  11.947   6.144  1.00 10.00      B    C  
ATOM    662  O   PRO B1703      33.876  11.183   6.078  1.00 10.00      B    O  
ATOM    663  CB  PRO B1703      33.459  13.658   7.899  1.00 10.00      B    C  
ATOM    664  CG  PRO B1703      33.773  13.386   9.330  1.00 10.00      B    C  
ATOM    665  CD  PRO B1703      33.661  11.900   9.496  1.00 10.00      B    C  
ATOM    666  N   ASN B1704      32.203  12.304   5.083  1.00 10.00      B    N  
ATOM    667  CA  ASN B1704      32.502  11.788   3.755  1.00 10.00      B    C  
ATOM    668  C   ASN B1704      33.613  12.588   3.091  1.00 10.00      B    C  
ATOM    669  O   ASN B1704      33.357  13.436   2.237  1.00 10.00      B    O  
ATOM    670  CB  ASN B1704      31.244  11.778   2.877  1.00 10.00      B    C  
ATOM    671  CG  ASN B1704      30.302  10.646   3.227  1.00 10.00      B    C  
ATOM    672  ND2 ASN B1704      29.378  10.899   4.143  1.00 10.00      B    N  
ATOM    673  OD1 ASN B1704      30.407   9.550   2.682  1.00 10.00      B    O  
ATOM    674  N   TYR B1705      34.845  12.330   3.515  1.00 10.00      B    N  
ATOM    675  CA  TYR B1705      36.015  13.007   2.969  1.00 10.00      B    C  
ATOM    676  C   TYR B1705      37.286  12.308   3.442  1.00 10.00      B    C  
ATOM    677  O   TYR B1705      37.249  11.511   4.380  1.00 10.00      B    O  
ATOM    678  CB  TYR B1705      36.038  14.480   3.412  1.00 10.00      B    C  
ATOM    679  CG  TYR B1705      36.954  15.361   2.586  1.00 10.00      B    C  
ATOM    680  CD1 TYR B1705      36.744  15.523   1.223  1.00 10.00      B    C  
ATOM    681  CD2 TYR B1705      38.024  16.032   3.167  1.00 10.00      B    C  
ATOM    682  CE1 TYR B1705      37.572  16.324   0.459  1.00 10.00      B    C  
ATOM    683  CE2 TYR B1705      38.858  16.834   2.409  1.00 10.00      B    C  
ATOM    684  CZ  TYR B1705      38.628  16.975   1.056  1.00 10.00      B    C  
ATOM    685  OH  TYR B1705      39.457  17.772   0.297  1.00 10.00      B    O  
ATOM    686  N   CYS B1706      38.398  12.594   2.781  1.00 10.00      B    N  
ATOM    687  CA  CYS B1706      39.680  12.010   3.148  1.00 10.00      B    C  
ATOM    688  C   CYS B1706      40.756  13.092   3.151  1.00 10.00      B    C  
ATOM    689  O   CYS B1706      40.775  13.958   2.277  1.00 10.00      B    O  
ATOM    690  CB  CYS B1706      40.060  10.890   2.181  1.00 10.00      B    C  
ATOM    691  SG  CYS B1706      41.499   9.903   2.706  1.00 10.00      B    S  
ATOM    692  N   THR B1707      41.632  13.060   4.146  1.00 10.00      B    N  
ATOM    693  CA  THR B1707      42.690  14.052   4.250  1.00 10.00      B    C  
ATOM    694  C   THR B1707      44.072  13.422   4.092  1.00 10.00      B    C  
ATOM    695  O   THR B1707      44.535  12.678   4.960  1.00 10.00      B    O  
ATOM    696  CB  THR B1707      42.631  14.802   5.593  1.00 10.00      B    C  
ATOM    697  CG2 THR B1707      43.298  16.163   5.462  1.00 10.00      B    C  
ATOM    698  OG1 THR B1707      41.260  14.976   5.993  1.00 10.00      B    O  
ATOM    699  N   PRO B1708      44.738  13.683   2.964  1.00 10.00      B    N  
ATOM    700  CA  PRO B1708      46.074  13.168   2.709  1.00 10.00      B    C  
ATOM    701  C   PRO B1708      47.148  14.119   3.248  1.00 10.00      B    C  
ATOM    702  O   PRO B1708      46.993  15.337   3.189  1.00 10.00      B    O  
ATOM    703  CB  PRO B1708      46.122  13.116   1.180  1.00 10.00      B    C  
ATOM    704  CG  PRO B1708      45.230  14.229   0.727  1.00 10.00      B    C  
ATOM    705  CD  PRO B1708      44.230  14.482   1.832  1.00 10.00      B    C  
ATOM    706  N   LEU B1709      48.232  13.563   3.778  1.00 10.00      B    N  
ATOM    707  CA  LEU B1709      49.317  14.380   4.316  1.00 10.00      B    C  
ATOM    708  C   LEU B1709      50.250  14.839   3.198  1.00 10.00      B    C  
ATOM    709  O   LEU B1709      51.160  15.638   3.413  1.00 10.00      B    O  
ATOM    710  CB  LEU B1709      50.106  13.608   5.381  1.00 10.00      B    C  
ATOM    711  CG  LEU B1709      49.528  13.610   6.802  1.00 10.00      B    C  
ATOM    712  CD1 LEU B1709      49.191  15.024   7.255  1.00 10.00      B    C  
ATOM    713  CD2 LEU B1709      48.319  12.692   6.915  1.00 10.00      B    C  
ATOM    714  N   ASN B1710      50.016  14.313   2.007  1.00 10.00      B    N  
ATOM    715  CA  ASN B1710      50.809  14.647   0.834  1.00 10.00      B    C  
ATOM    716  C   ASN B1710      49.977  14.396  -0.415  1.00 10.00      B    C  
ATOM    717  O   ASN B1710      49.435  13.306  -0.594  1.00 10.00      B    O  
ATOM    718  CB  ASN B1710      52.079  13.791   0.793  1.00 10.00      B    C  
ATOM    719  CG  ASN B1710      52.912  14.038  -0.446  1.00 10.00      B    C  
ATOM    720  ND2 ASN B1710      53.572  12.997  -0.931  1.00 10.00      B    N  
ATOM    721  OD1 ASN B1710      52.967  15.154  -0.961  1.00 10.00      B    O  
ATOM    722  N   THR B1711      49.852  15.402  -1.263  1.00 10.00      B    N  
ATOM    723  CA  THR B1711      49.064  15.263  -2.483  1.00 10.00      B    C  
ATOM    724  C   THR B1711      49.951  15.111  -3.721  1.00 10.00      B    C  
ATOM    725  O   THR B1711      49.461  14.819  -4.814  1.00 10.00      B    O  
ATOM    726  CB  THR B1711      48.088  16.448  -2.667  1.00 10.00      B    C  
ATOM    727  CG2 THR B1711      48.849  17.741  -2.921  1.00 10.00      B    C  
ATOM    728  OG1 THR B1711      47.197  16.190  -3.763  1.00 10.00      B    O  
ATOM    729  N   ALA B1712      51.254  15.292  -3.546  1.00 10.00      B    N  
ATOM    730  CA  ALA B1712      52.187  15.178  -4.655  1.00 10.00      B    C  
ATOM    731  C   ALA B1712      53.011  13.904  -4.548  1.00 10.00      B    C  
ATOM    732  O   ALA B1712      53.755  13.714  -3.589  1.00 10.00      B    O  
ATOM    733  CB  ALA B1712      53.095  16.398  -4.711  1.00 10.00      B    C  
ATOM    734  N   LEU B1713      52.875  13.032  -5.537  1.00 10.00      B    N  
ATOM    735  CA  LEU B1713      53.613  11.778  -5.553  1.00 10.00      B    C  
ATOM    736  C   LEU B1713      55.046  12.023  -6.011  1.00 10.00      B    C  
ATOM    737  O   LEU B1713      55.434  11.674  -7.126  1.00 10.00      B    O  
ATOM    738  CB  LEU B1713      52.918  10.743  -6.445  1.00 10.00      B    C  
ATOM    739  CG  LEU B1713      52.717   9.350  -5.838  1.00 10.00      B    C  
ATOM    740  CD1 LEU B1713      54.055   8.693  -5.538  1.00 10.00      B    C  
ATOM    741  CD2 LEU B1713      51.869   9.427  -4.577  1.00 10.00      B    C  
ATOM    742  N   ASN B1714      55.814  12.645  -5.137  1.00 10.00      B    N  
ATOM    743  CA  ASN B1714      57.197  12.979  -5.416  1.00 10.00      B    C  
ATOM    744  C   ASN B1714      58.106  11.776  -5.256  1.00 10.00      B    C  
ATOM    745  O   ASN B1714      57.991  11.019  -4.291  1.00 10.00      B    O  
ATOM    746  CB  ASN B1714      57.664  14.090  -4.477  1.00 10.00      B    C  
ATOM    747  CG  ASN B1714      57.199  15.465  -4.902  1.00 10.00      B    C  
ATOM    748  ND2 ASN B1714      57.840  16.484  -4.372  1.00 10.00      B    N  
ATOM    749  OD1 ASN B1714      56.266  15.608  -5.690  1.00 10.00      B    O  
ATOM    750  N   LEU B1715      59.013  11.608  -6.200  1.00 10.00      B    N  
ATOM    751  CA  LEU B1715      59.962  10.511  -6.157  1.00 10.00      B    C  
ATOM    752  C   LEU B1715      61.187  10.932  -5.358  1.00 10.00      B    C  
ATOM    753  O   LEU B1715      62.268  11.140  -5.912  1.00 10.00      B    O  
ATOM    754  CB  LEU B1715      60.372  10.093  -7.572  1.00 10.00      B    C  
ATOM    755  CG  LEU B1715      59.253   9.567  -8.472  1.00 10.00      B    C  
ATOM    756  CD1 LEU B1715      59.774   9.301  -9.877  1.00 10.00      B    C  
ATOM    757  CD2 LEU B1715      58.633   8.309  -7.879  1.00 10.00      B    C  
ATOM    758  N   GLU B1716      60.993  11.103  -4.060  1.00 10.00      B    N  
ATOM    759  CA  GLU B1716      62.069  11.511  -3.170  1.00 10.00      B    C  
ATOM    760  C   GLU B1716      62.420  10.383  -2.208  1.00 10.00      B    C  
ATOM    761  O   GLU B1716      63.422   9.690  -2.383  1.00 10.00      B    O  
ATOM    762  CB  GLU B1716      61.669  12.756  -2.371  1.00 10.00      B    C  
ATOM    763  CG  GLU B1716      61.340  13.985  -3.201  1.00 10.00      B    C  
ATOM    764  CD  GLU B1716      60.907  15.153  -2.337  1.00 10.00      B    C  
ATOM    765  OE1 GLU B1716      59.908  15.822  -2.683  1.00 10.00      B    O  
ATOM    766  OE2 GLU B1716      61.551  15.397  -1.296  1.00 10.00      B    O1-
ATOM    767  N   LYS B1717      61.585  10.209  -1.191  1.00 10.00      B    N  
ATOM    768  CA  LYS B1717      61.802   9.173  -0.184  1.00 10.00      B    C  
ATOM    769  C   LYS B1717      60.503   8.442   0.139  1.00 10.00      B    C  
ATOM    770  O   LYS B1717      60.522   7.292   0.578  1.00 10.00      B    O  
ATOM    771  CB  LYS B1717      62.410   9.774   1.092  1.00 10.00      B    C  
ATOM    772  CG  LYS B1717      61.629  10.942   1.689  1.00 10.00      B    C  
ATOM    773  CD  LYS B1717      62.124  12.287   1.169  1.00 10.00      B    C  
ATOM    774  CE  LYS B1717      61.306  13.440   1.731  1.00 10.00      B    C  
ATOM    775  NZ  LYS B1717      61.800  14.763   1.258  1.00 10.00      B    N1+
ATOM    776  N   ASP B1718      59.385   9.134  -0.075  1.00 10.00      B    N  
ATOM    777  CA  ASP B1718      58.038   8.596   0.172  1.00 10.00      B    C  
ATOM    778  C   ASP B1718      57.803   8.058   1.586  1.00 10.00      B    C  
ATOM    779  O   ASP B1718      56.878   7.281   1.819  1.00 10.00      B    O  
ATOM    780  CB  ASP B1718      57.519   7.653  -0.935  1.00 10.00      B    C  
ATOM    781  CG  ASP B1718      58.090   6.247  -0.911  1.00 10.00      B    C  
ATOM    782  OD1 ASP B1718      59.079   5.992  -1.633  1.00 10.00      B    O  
ATOM    783  OD2 ASP B1718      57.538   5.383  -0.196  1.00 10.00      B    O1-
ATOM    784  N   SER B1719      58.624   8.491   2.533  1.00 10.00      B    N  
ATOM    785  CA  SER B1719      58.476   8.074   3.919  1.00 10.00      B    C  
ATOM    786  C   SER B1719      57.523   9.024   4.642  1.00 10.00      B    C  
ATOM    787  O   SER B1719      57.048   9.999   4.055  1.00 10.00      B    O  
ATOM    788  CB  SER B1719      59.845   8.060   4.602  1.00 10.00      B    C  
ATOM    789  OG  SER B1719      60.853   8.537   3.720  1.00 10.00      B    O  
ATOM    790  N   ASP B1720      57.238   8.742   5.905  1.00 10.00      B    N  
ATOM    791  CA  ASP B1720      56.347   9.588   6.688  1.00 10.00      B    C  
ATOM    792  C   ASP B1720      57.115  10.751   7.309  1.00 10.00      B    C  
ATOM    793  O   ASP B1720      57.934  10.557   8.210  1.00 10.00      B    O  
ATOM    794  CB  ASP B1720      55.632   8.771   7.767  1.00 10.00      B    C  
ATOM    795  CG  ASP B1720      54.817   9.626   8.720  1.00 10.00      B    C  
ATOM    796  OD1 ASP B1720      53.656   9.959   8.394  1.00 10.00      B    O  
ATOM    797  OD2 ASP B1720      55.330   9.959   9.809  1.00 10.00      B    O1-
ATOM    798  N   LEU B1721      56.866  11.952   6.804  1.00 10.00      B    N  
ATOM    799  CA  LEU B1721      57.532  13.148   7.303  1.00 10.00      B    C  
ATOM    800  C   LEU B1721      56.534  14.062   8.002  1.00 10.00      B    C  
ATOM    801  O   LEU B1721      55.364  13.711   8.168  1.00 10.00      B    O  
ATOM    802  CB  LEU B1721      58.213  13.909   6.158  1.00 10.00      B    C  
ATOM    803  CG  LEU B1721      59.532  13.337   5.621  1.00 10.00      B    C  
ATOM    804  CD1 LEU B1721      60.423  12.844   6.750  1.00 10.00      B    C  
ATOM    805  CD2 LEU B1721      59.288  12.245   4.593  1.00 10.00      B    C  
ATOM    806  N   GLU B1722      57.002  15.233   8.413  1.00 10.00      B    N  
ATOM    807  CA  GLU B1722      56.153  16.210   9.088  1.00 10.00      B    C  
ATOM    808  C   GLU B1722      55.190  16.861   8.103  1.00 10.00      B    C  
ATOM    809  O   GLU B1722      55.384  16.773   6.885  1.00 10.00      B    O  
ATOM    810  CB  GLU B1722      57.004  17.290   9.758  1.00 10.00      B    C  
ATOM    811  CG  GLU B1722      58.132  16.759  10.628  1.00 10.00      B    C  
ATOM    812  CD  GLU B1722      59.451  16.676   9.889  1.00 10.00      B    C  
ATOM    813  OE1 GLU B1722      60.365  17.454  10.216  1.00 10.00      B    O  
ATOM    814  OE2 GLU B1722      59.579  15.828   8.980  1.00 10.00      B    O1-
ATOM    815 CA+2 CA2 B1723      26.186   0.594   1.038  1.00 10.00      B   Ca  
END
